# Supplementary material for: A validated geomechanical model for the strike-slip restraining bend in Lebanon
Source: Sci Rep. 2022 Nov 22;12:20071. doi: 10.1038/s41598-022-24718-0 (PMC9684496; doi:10.1038/s41598-022-24718-0)
Supplement: Supplementary file 1 — Supplementary Information 1. [file 41598_2022_24718_MOESM1_ESM.ts]

GOCAD TSurf 1
HEADER {
name:Mt. Lebanon
*visible:true
*solid*color:1.000000 1.000000 1.000000 1
}
GOCAD_ORIGINAL_COORDINATE_SYSTEM
NAME Default
AXIS_NAME "X" "Y" "Z"
AXIS_UNIT "m" "m" "m"
ZPOSITIVE Elevation
END_ORIGINAL_COORDINATE_SYSTEM
TFACE
VRTX 1  798669.57233839 3824780.24613623 -23843.60156250
VRTX 2  798729.38892050 3824873.88189605 -23843.60156250
VRTX 3  798789.20550262 3824967.51765586 -23843.60156250
VRTX 4  798843.04042652 3825051.78983969 -23843.60156249
VRTX 5  798896.87535043 3825136.06202354 -23843.60156251
VRTX 6  798950.71027433 3825220.33420737 -23843.60156250
VRTX 7  799004.54519823 3825304.60639120 -23843.60156249
VRTX 8  799058.38012214 3825388.87857503 -23843.60156250
VRTX 9  799112.21504604 3825473.15075887 -23843.60156249
VRTX 10  799166.04996994 3825557.42294271 -23843.60156251
VRTX 11  799219.88489385 3825641.69512655 -23843.60156250
VRTX 12  799273.71981775 3825725.96731038 -23843.60156250
VRTX 13  799327.55474165 3825810.23949421 -23843.60156250
VRTX 14  799381.38966556 3825894.51167804 -23843.60156250
VRTX 15  799435.22458946 3825978.78386189 -23843.60156250
VRTX 16  799489.05951337 3826063.05604572 -23843.60156250
VRTX 17  799542.89443727 3826147.32822956 -23843.60156250
VRTX 18  799596.72936117 3826231.60041339 -23843.60156250
VRTX 19  799650.56428508 3826315.87259723 -23843.60156250
VRTX 20  799704.39920898 3826400.14478106 -23843.60156250
VRTX 21  799758.23413288 3826484.41696490 -23843.60156250
VRTX 22  799812.06905678 3826568.68914872 -23843.60156250
VRTX 23  799865.90398069 3826652.96133256 -23843.60156250
VRTX 24  799925.72056280 3826746.59709239 -23843.60156250
VRTX 25  799985.53714491 3826840.23285220 -23843.60156250
VRTX 26  800045.35372703 3826933.86861201 -23843.60156250
VRTX 27  800105.17030915 3827027.50437183 -23843.60156250
VRTX 28  800164.98689126 3827121.14013164 -23843.60156250
VRTX 29  800224.80347338 3827214.77589147 -23843.60156249
VRTX 30  800284.62005549 3827308.41165128 -23843.60156250
VRTX 31  800344.43663761 3827402.04741110 -23843.60156250
VRTX 32  800404.25321972 3827495.68317091 -23843.60156250
VRTX 33  800462.63120775 3827590.15812976 -23843.60156249
VRTX 34  800521.00919578 3827684.63308862 -23843.60156250
VRTX 35  800579.38718381 3827779.10804747 -23843.60156250
VRTX 36  800637.76517183 3827873.58300633 -23843.60156250
VRTX 37  800696.14315986 3827968.05796518 -23843.60156250
VRTX 38  800754.52114790 3828062.53292403 -23843.60156250
VRTX 39  800812.89913592 3828157.00788288 -23843.60156250
VRTX 40  800871.27712396 3828251.48284174 -23843.60156250
VRTX 41  800929.65511198 3828345.95780058 -23843.60156250
VRTX 42  800981.72044202 3828444.11522730 -23843.60156250
VRTX 43  801033.78577206 3828542.27265403 -23843.60156250
VRTX 44  801085.85110210 3828640.43008074 -23843.60156250
VRTX 45  801137.91643214 3828738.58750746 -23843.60156249
VRTX 46  801189.98176218 3828836.74493419 -23843.60156250
VRTX 47  801242.04709222 3828934.90236090 -23843.60156250
VRTX 48  801294.11242226 3829033.05978762 -23843.60156250
VRTX 49  801346.17775230 3829131.21721434 -23843.60156250
VRTX 50  801398.24308233 3829229.37464106 -23843.60156250
VRTX 51  801445.10187938 3829317.71632511 -23843.60156250
VRTX 52  801491.96067641 3829406.05800916 -23843.60156250
VRTX 53  801538.81947344 3829494.39969321 -23843.60156249
VRTX 54  801585.67827048 3829582.74137725 -23843.60156249
VRTX 55  801632.53706752 3829671.08306130 -23843.60156250
VRTX 56  801679.39586455 3829759.42474535 -23843.60156250
VRTX 57  801726.25466158 3829847.76642939 -23843.60156250
VRTX 58  801773.11345862 3829936.10811344 -23843.60156250
VRTX 59  801819.97225566 3830024.44979749 -23843.60156250
VRTX 60  801866.83105268 3830112.79148153 -23843.60156250
VRTX 61  801913.68984973 3830201.13316558 -23843.60156249
VRTX 62  801960.54864676 3830289.47484963 -23843.60156249
VRTX 63  802007.40744379 3830377.81653368 -23843.60156250
VRTX 64  802054.26624083 3830466.15821773 -23843.60156250
VRTX 65  802101.12503787 3830554.49990178 -23843.60156250
VRTX 66  802147.98383491 3830642.84158583 -23843.60156250
VRTX 67  802194.84263194 3830731.18326987 -23843.60156250
VRTX 68  802241.70142898 3830819.52495392 -23843.60156250
VRTX 69  802288.56022601 3830907.86663797 -23843.60156250
VRTX 70  802335.41902305 3830996.20832202 -23843.60156250
VRTX 71  802382.27782009 3831084.55000607 -23843.60156250
VRTX 72  802429.13661711 3831172.89169011 -23843.60156250
VRTX 73  802475.99541415 3831261.23337416 -23843.60156250
VRTX 74  802522.85421119 3831349.57505821 -23843.60156249
VRTX 75  802569.71300822 3831437.91674226 -23843.60156251
VRTX 76  802616.57180526 3831526.25842629 -23843.60156250
VRTX 77  802663.43060230 3831614.60011035 -23843.60156250
VRTX 78  802710.28939933 3831702.94179440 -23843.60156250
VRTX 79  802757.14819637 3831791.28347845 -23843.60156250
VRTX 80  802804.00699340 3831879.62516249 -23843.60156250
VRTX 81  802850.86579043 3831967.96684653 -23843.60156250
VRTX 82  802897.72458747 3832056.30853059 -23843.60156250
VRTX 83  802944.58338450 3832144.65021463 -23843.60156250
VRTX 84  802991.44218154 3832232.99189867 -23843.60156250
VRTX 85  803038.30097858 3832321.33358273 -23843.60156249
VRTX 86  803085.15977561 3832409.67526679 -23843.60156250
VRTX 87  803132.01857265 3832498.01695083 -23843.60156250
VRTX 88  803178.87736969 3832586.35863488 -23843.60156250
VRTX 89  803225.73616672 3832674.70031892 -23843.60156250
VRTX 90  803272.59496376 3832763.04200297 -23843.60156250
VRTX 91  803319.45376079 3832851.38368701 -23843.60156249
VRTX 92  803366.31255782 3832939.72537106 -23843.60156249
VRTX 93  803413.17135486 3833028.06705511 -23843.60156249
VRTX 94  803460.03015190 3833116.40873915 -23843.60156250
VRTX 95  803506.88894894 3833204.75042322 -23843.60156250
VRTX 96  803553.74774597 3833293.09210725 -23843.60156250
VRTX 97  803600.60654300 3833381.43379131 -23843.60156250
VRTX 98  803647.46534004 3833469.77547534 -23843.60156250
VRTX 99  803694.32413707 3833558.11715941 -23843.60156250
VRTX 100  803741.18293411 3833646.45884344 -23843.60156250
VRTX 101  803793.24826415 3833744.61627017 -23843.60156250
VRTX 102  803845.31359419 3833842.77369689 -23843.60156250
VRTX 103  803897.37892423 3833940.93112361 -23843.60156250
VRTX 104  803949.44425427 3834039.08855033 -23843.60156250
VRTX 105  804001.50958430 3834137.24597704 -23843.60156250
VRTX 106  804053.57491435 3834235.40340376 -23843.60156250
VRTX 107  804105.64024438 3834333.56083048 -23843.60156250
VRTX 108  804157.70557442 3834431.71825720 -23843.60156249
VRTX 109  804209.77090446 3834529.87568393 -23843.60156250
VRTX 110  804253.96448951 3834631.08066462 -23843.60156250
VRTX 111  804298.15807457 3834732.28564531 -23843.60156250
VRTX 112  804342.35165962 3834833.49062601 -23843.60156250
VRTX 113  804386.54524467 3834934.69560670 -23843.60156250
VRTX 114  804430.73882973 3835035.90058740 -23843.60156250
VRTX 115  804474.93241478 3835137.10556808 -23843.60156249
VRTX 116  804519.12599983 3835238.31054879 -23843.60156250
VRTX 117  804563.31958488 3835339.51552948 -23843.60156249
VRTX 118  804607.51316993 3835440.72051017 -23843.60156250
VRTX 119  804632.35721688 3835537.58522682 -23843.60156250
VRTX 120  804657.20126382 3835634.44994346 -23843.60156250
VRTX 121  804682.04531077 3835731.31466012 -23843.60156250
VRTX 122  804706.88935772 3835828.17937677 -23843.60156250
VRTX 123  804731.73340466 3835925.04409342 -23843.60156250
VRTX 124  804756.57745161 3836021.90881006 -23843.60156250
VRTX 125  804781.42149856 3836118.77352672 -23843.60156250
VRTX 126  804806.26554550 3836215.63824336 -23843.60156251
VRTX 127  804831.10959245 3836312.50296001 -23843.60156250
VRTX 128  804855.95363940 3836409.36767666 -23843.60156250
VRTX 129  804883.55813600 3836516.99513961 -23843.60156250
VRTX 130  804911.16263261 3836624.62260254 -23843.60156250
VRTX 131  804938.76712922 3836732.25006549 -23843.60156250
VRTX 132  804966.37162581 3836839.87752843 -23843.60156250
VRTX 133  804993.97612243 3836947.50499137 -23843.60156250
VRTX 134  805021.58061903 3837055.13245431 -23843.60156249
VRTX 135  805049.18511565 3837162.75991727 -23843.60156250
VRTX 136  805076.78961225 3837270.38738021 -23843.60156250
VRTX 137  805104.39410886 3837378.01484314 -23843.60156250
VRTX 138  805129.23815580 3837474.87955978 -23843.60156250
VRTX 139  805154.08220274 3837571.74427643 -23843.60156250
VRTX 140  805178.92624969 3837668.60899309 -23843.60156250
VRTX 141  805203.77029664 3837765.47370974 -23843.60156250
VRTX 142  805228.61434358 3837862.33842639 -23843.60156250
VRTX 143  805253.45839054 3837959.20314303 -23843.60156250
VRTX 144  805278.30243748 3838056.06785968 -23843.60156250
VRTX 145  805303.14648443 3838152.93257633 -23843.60156250
VRTX 146  805327.99053137 3838249.79729298 -23843.60156250
VRTX 147  805352.83457832 3838346.66200963 -23843.60156249
VRTX 148  805377.67862525 3838443.52672627 -23843.60156251
VRTX 149  805402.52267221 3838540.39144292 -23843.60156250
VRTX 150  805427.36671915 3838637.25615956 -23843.60156250
VRTX 151  805452.21076611 3838734.12087623 -23843.60156250
VRTX 152  805477.05481304 3838830.98559287 -23843.60156250
VRTX 153  805501.89885999 3838927.85030951 -23843.60156249
VRTX 154  805526.74290694 3839024.71502616 -23843.60156250
VRTX 155  805551.58695389 3839121.57974282 -23843.60156250
VRTX 156  805576.43100083 3839218.44445946 -23843.60156250
VRTX 157  805601.27504778 3839315.30917611 -23843.60156250
VRTX 158  805628.87954438 3839422.93663905 -23843.60156249
VRTX 159  805656.48404100 3839530.56410199 -23843.60156249
VRTX 160  805684.08853760 3839638.19156495 -23843.60156250
VRTX 161  805711.69303420 3839745.81902788 -23843.60156250
VRTX 162  805739.29753080 3839853.44649082 -23843.60156250
VRTX 163  805766.90202742 3839961.07395376 -23843.60156249
VRTX 164  805794.50652402 3840068.70141671 -23843.60156250
VRTX 165  805822.11102063 3840176.32887965 -23843.60156250
VRTX 166  805849.71551724 3840283.95634259 -23843.60156250
VRTX 167  805874.55956418 3840380.82105924 -23843.60156250
VRTX 168  805899.40361113 3840477.68577589 -23843.60156249
VRTX 169  805924.24765807 3840574.55049254 -23843.60156250
VRTX 170  805949.09170502 3840671.41520918 -23843.60156250
VRTX 171  805973.93575197 3840768.27992583 -23843.60156250
VRTX 172  805998.77979891 3840865.14464248 -23843.60156250
VRTX 173  811224.04620730 3835952.30955188   400.64015125
VRTX 174  812215.93204269 3832876.27285423   557.93710090
VRTX 175  813041.28358300 3830040.03785317   629.73817077
VRTX 176  814479.07407433 3827414.96922674   603.07902344
VRTX 177  815483.80207657 3824622.41499715   567.98052158
VRTX 178  814221.11301703 3822000.54796319   657.88117547
VRTX 179  812443.08103204 3819590.37446926   707.51234757
VRTX 180  810940.71183655 3816996.50659657   818.20518758
VRTX 181  810142.49975918 3814179.96795857   865.16004326
VRTX 182  809753.36553920 3811207.61140754   857.69828697
VRTX 183  808943.31825237 3808321.75261449   914.20470439
VRTX 184  807996.09332012 3805479.59931115   910.32057753
VRTX 185  806888.37032926 3802692.20737092   937.84334354
VRTX 186  805945.01116624 3799847.25513870  1005.29364106
VRTX 187  805022.11230553 3796996.80046964   959.07764177
VRTX 188  803832.07561533 3794244.91123729   970.86395753
VRTX 189  802577.50232194 3791523.72397391   978.47732963
VRTX 190  800545.98820577 3789367.15056765  1071.40188767
VRTX 191  798245.17262571 3787442.91511548  1103.93750463
VRTX 192  795948.86179410 3785513.88351392  1143.49974014
VRTX 193  793652.98689702 3783586.17639700  1158.75700211
VRTX 194  791301.59504597 3781726.53350013  1080.19438991
VRTX 195  788943.01439211 3779875.07024144  1005.83262989
VRTX 196  787190.73873361 3777877.66304692  1019.43060938
VRTX 197  785527.55838433 3775778.26496353  1069.23365325
VRTX 198  783898.22271025 3773637.86462954  1099.60797912
VRTX 199  782744.02023381 3771203.32079412  1149.17039583
VRTX 200  782404.62399558 3768334.86190348  1116.71945120
VRTX 201  782094.13629859 3765471.19998267  1082.40869423
VRTX 202  781782.95010731 3762607.68257793  1048.09793726
VRTX 203  780955.81479658 3759773.28766936  1029.09170985
VRTX 204  779297.09584413 3757317.25885490  1013.14900683
VRTX 205  777109.29226250 3755265.58568272  1000.27733085
VRTX 206  774811.01779333 3753338.32573580  1031.10813225
VRTX 207  772474.27131058 3751459.44812445  1012.52040183
VRTX 208  770062.02952873 3749676.15865357   998.55183165
VRTX 209  767650.53663532 3747893.42281080  1061.00073851
VRTX 210  765176.27764314 3746210.95357119   935.36893862
VRTX 211  762537.74855007 3744795.12339423   818.58711450
VRTX 212  751473.21598459 3747296.11132512 -23843.60000000
VRTX 213  751514.96527993 3747386.97934115 -23843.60000000
VRTX 214  751556.71457528 3747477.84735719 -23843.59999999
VRTX 215  751598.46387062 3747568.71537323 -23843.60000000
VRTX 216  751640.21316597 3747659.58338926 -23843.60000000
VRTX 217  751681.96246132 3747750.45140530 -23843.60000000
VRTX 218  751723.71175666 3747841.31942133 -23843.60000000
VRTX 219  751765.46105200 3747932.18743736 -23843.60000000
VRTX 220  751807.21034735 3748023.05545340 -23843.60000000
VRTX 221  751848.95964270 3748113.92346943 -23843.59999999
VRTX 222  751890.70893805 3748204.79148547 -23843.60000000
VRTX 223  751932.45823339 3748295.65950150 -23843.60000000
VRTX 224  751974.20752874 3748386.52751754 -23843.59999999
VRTX 225  752015.95682408 3748477.39553357 -23843.60000000
VRTX 226  752057.70611943 3748568.26354960 -23843.59999999
VRTX 227  752099.45541478 3748659.13156564 -23843.60000000
VRTX 228  752141.20471012 3748749.99958167 -23843.59999999
VRTX 229  752182.95400547 3748840.86759770 -23843.60000000
VRTX 230  752224.70330081 3748931.73561375 -23843.60000000
VRTX 231  752266.45259616 3749022.60362978 -23843.60000000
VRTX 232  752308.20189151 3749113.47164582 -23843.60000000
VRTX 233  752349.95118685 3749204.33966185 -23843.60000000
VRTX 234  752391.70048220 3749295.20767790 -23843.60000000
VRTX 235  752433.44977754 3749386.07569392 -23843.60000000
VRTX 236  752475.19907289 3749476.94370995 -23843.60000000
VRTX 237  752516.94836824 3749567.81172599 -23843.60000000
VRTX 238  752558.69766358 3749658.67974202 -23843.60000000
VRTX 239  752600.44695892 3749749.54775805 -23843.60000000
VRTX 240  752642.19625427 3749840.41577409 -23843.60000000
VRTX 241  752683.94554963 3749931.28379013 -23843.60000000
VRTX 242  752725.69484497 3750022.15180616 -23843.60000000
VRTX 243  752767.44414031 3750113.01982220 -23843.59999999
VRTX 244  752809.19343566 3750203.88783823 -23843.60000000
VRTX 245  752855.58154160 3750304.85230049 -23843.60000000
VRTX 246  752901.96964753 3750405.81676275 -23843.60000001
VRTX 247  752948.35775348 3750506.78122502 -23843.60000000
VRTX 248  752994.74585942 3750607.74568728 -23843.60000000
VRTX 249  753041.13396536 3750708.71014954 -23843.60000000
VRTX 250  753087.52207129 3750809.67461179 -23843.60000000
VRTX 251  753133.91017724 3750910.63907406 -23843.60000000
VRTX 252  753180.29828318 3751011.60353633 -23843.60000000
VRTX 253  753226.68638912 3751112.56799858 -23843.60000000
VRTX 254  753268.43568446 3751203.43601461 -23843.59999999
VRTX 255  753310.18497981 3751294.30403064 -23843.60000000
VRTX 256  753351.93427516 3751385.17204668 -23843.59999999
VRTX 257  753393.68357051 3751476.04006272 -23843.60000000
VRTX 258  753435.43286585 3751566.90807876 -23843.60000000
VRTX 259  753477.18216120 3751657.77609479 -23843.60000000
VRTX 260  753518.93145654 3751748.64411083 -23843.60000000
VRTX 261  753560.68075189 3751839.51212686 -23843.60000000
VRTX 262  753602.43004723 3751930.38014289 -23843.60000000
VRTX 263  753644.17934258 3752021.24815893 -23843.60000000
VRTX 264  753685.92863793 3752112.11617496 -23843.60000000
VRTX 265  753727.67793327 3752202.98419100 -23843.60000000
VRTX 266  753769.42722862 3752293.85220703 -23843.59999999
VRTX 267  753811.17652397 3752384.72022307 -23843.60000000
VRTX 268  753852.92581931 3752475.58823910 -23843.60000000
VRTX 269  753894.67511465 3752566.45625514 -23843.60000000
VRTX 270  753936.42441000 3752657.32427117 -23843.60000000
VRTX 271  753978.17370535 3752748.19228721 -23843.59999999
VRTX 272  754019.92300070 3752839.06030324 -23843.60000000
VRTX 273  754061.67229604 3752929.92831927 -23843.60000000
VRTX 274  754103.42159139 3753020.79633531 -23843.60000000
VRTX 275  754145.17088673 3753111.66435134 -23843.60000000
VRTX 276  754186.92018208 3753202.53236738 -23843.60000000
VRTX 277  754228.66947742 3753293.40038342 -23843.60000000
VRTX 278  754270.41877277 3753384.26839945 -23843.60000000
VRTX 279  754312.16806812 3753475.13641549 -23843.60000000
VRTX 280  754353.91736347 3753566.00443151 -23843.60000000
VRTX 281  754395.66665881 3753656.87244756 -23843.59999999
VRTX 282  754437.41595415 3753747.74046360 -23843.59999999
VRTX 283  754479.16524950 3753838.60847962 -23843.60000000
VRTX 284  754520.91454484 3753929.47649566 -23843.60000000
VRTX 285  754562.66384020 3754020.34451170 -23843.60000000
VRTX 286  754604.41313554 3754111.21252773 -23843.60000000
VRTX 287  754646.16243089 3754202.08054377 -23843.60000000
VRTX 288  754687.91172624 3754292.94855980 -23843.59999999
VRTX 289  754729.66102158 3754383.81657583 -23843.60000000
VRTX 290  754771.41031692 3754474.68459187 -23843.60000000
VRTX 291  754813.15961227 3754565.55260791 -23843.60000001
VRTX 292  754854.90890762 3754656.42062394 -23843.60000000
VRTX 293  754896.65820296 3754747.28863997 -23843.60000000
VRTX 294  754938.40749831 3754838.15665600 -23843.59999999
VRTX 295  754980.15679366 3754929.02467204 -23843.59999999
VRTX 296  755021.90608901 3755019.89268808 -23843.60000000
VRTX 297  755063.65538435 3755110.76070411 -23843.59999999
VRTX 298  755105.40467969 3755201.62872015 -23843.60000000
VRTX 299  755147.15397504 3755292.49673618 -23843.60000000
VRTX 300  755188.90327038 3755383.36475222 -23843.60000000
VRTX 301  755230.65256573 3755474.23276825 -23843.60000000
VRTX 302  755272.40186108 3755565.10078429 -23843.59999999
VRTX 303  755314.15115642 3755655.96880032 -23843.60000000
VRTX 304  755355.90045177 3755746.83681635 -23843.59999999
VRTX 305  755397.64974712 3755837.70483240 -23843.59999999
VRTX 306  755439.39904246 3755928.57284843 -23843.59999999
VRTX 307  755481.14833781 3756019.44086447 -23843.60000000
VRTX 308  755522.89763316 3756110.30888049 -23843.59999999
VRTX 309  755564.64692850 3756201.17689653 -23843.59999999
VRTX 310  755606.39622385 3756292.04491256 -23843.59999999
VRTX 311  755648.14551919 3756382.91292859 -23843.59999999
VRTX 312  755689.89481454 3756473.78094464 -23843.59999999
VRTX 313  755731.64410988 3756564.64896067 -23843.60000000
VRTX 314  755778.03221582 3756665.61342293 -23843.60000000
VRTX 315  755824.42032176 3756766.57788519 -23843.60000000
VRTX 316  755870.80842770 3756867.54234746 -23843.60000000
VRTX 317  755917.19653365 3756968.50680972 -23843.60000000
VRTX 318  755963.58463958 3757069.47127197 -23843.60000000
VRTX 319  756009.97274552 3757170.43573424 -23843.60000000
VRTX 320  756056.36085146 3757271.40019650 -23843.60000000
VRTX 321  756102.74895741 3757372.36465877 -23843.60000000
VRTX 322  756149.13706334 3757473.32912101 -23843.60000000
VRTX 323  756190.88635869 3757564.19713705 -23843.60000000
VRTX 324  756232.63565404 3757655.06515309 -23843.59999999
VRTX 325  756274.38494938 3757745.93316912 -23843.59999999
VRTX 326  756316.13424472 3757836.80118515 -23843.60000000
VRTX 327  756357.88354007 3757927.66920119 -23843.60000000
VRTX 328  756399.63283542 3758018.53721724 -23843.60000000
VRTX 329  756441.38213076 3758109.40523326 -23843.60000000
VRTX 330  756483.13142611 3758200.27324929 -23843.60000000
VRTX 331  756524.88072146 3758291.14126533 -23843.60000000
VRTX 332  756566.63001681 3758382.00928137 -23843.60000000
VRTX 333  756608.37931215 3758472.87729740 -23843.60000000
VRTX 334  756650.12860749 3758563.74531344 -23843.60000000
VRTX 335  756691.87790284 3758654.61332946 -23843.60000000
VRTX 336  756733.62719819 3758745.48134551 -23843.60000000
VRTX 337  756775.37649354 3758836.34936154 -23843.60000000
VRTX 338  756817.12578889 3758927.21737758 -23843.60000000
VRTX 339  756858.87508423 3759018.08539361 -23843.60000000
VRTX 340  756900.62437957 3759108.95340964 -23843.60000000
VRTX 341  756942.37367492 3759199.82142568 -23843.60000000
VRTX 342  756984.12297027 3759290.68944172 -23843.60000000
VRTX 343  757030.52909979 3759391.64561801 -23843.60000000
VRTX 344  757076.93522931 3759492.60179430 -23843.59999999
VRTX 345  757123.34135883 3759593.55797059 -23843.59999999
VRTX 346  757169.74748835 3759694.51414689 -23843.60000000
VRTX 347  757216.15361787 3759795.47032318 -23843.59999999
VRTX 348  757262.55974739 3759896.42649948 -23843.60000000
VRTX 349  757308.96587691 3759997.38267577 -23843.60000000
VRTX 350  757355.37200643 3760098.33885206 -23843.59999999
VRTX 351  757401.77813595 3760199.29502836 -23843.59999999
VRTX 352  757448.21282203 3760300.23807637 -23843.60000000
VRTX 353  757494.64750810 3760401.18112437 -23843.60000000
VRTX 354  757541.08219417 3760502.12417239 -23843.59999999
VRTX 355  757587.51688024 3760603.06722040 -23843.59999999
VRTX 356  757633.95156631 3760704.01026841 -23843.60000000
VRTX 357  757680.38625239 3760804.95331642 -23843.59999999
VRTX 358  757726.82093846 3760905.89636442 -23843.60000000
VRTX 359  757773.25562453 3761006.83941244 -23843.60000000
VRTX 360  757819.69031061 3761107.78246046 -23843.59999999
VRTX 361  757861.48152807 3761198.63120367 -23843.60000000
VRTX 362  757903.27274553 3761289.47994687 -23843.60000000
VRTX 363  757945.06396300 3761380.32869008 -23843.60000000
VRTX 364  757986.85518046 3761471.17743329 -23843.59999999
VRTX 365  758028.64639793 3761562.02617650 -23843.60000000
VRTX 366  758070.43761539 3761652.87491971 -23843.60000000
VRTX 367  758112.22883286 3761743.72366292 -23843.60000000
VRTX 368  758154.02005033 3761834.57240613 -23843.60000000
VRTX 369  758341.56196297 3762212.53297970 -23843.60000000
VRTX 370  758393.54170182 3762310.66452328 -23843.60000000
VRTX 371  758445.52144067 3762408.79606685 -23843.60000000
VRTX 372  758497.50117953 3762506.92761042 -23843.60000000
VRTX 373  758549.48091838 3762605.05915400 -23843.60000000
VRTX 374  758601.46065724 3762703.19069757 -23843.60000000
VRTX 375  758653.44039609 3762801.32224114 -23843.60000000
VRTX 376  758759.40629806 3762996.56801232 -23843.60000000
VRTX 377  758813.39246119 3763093.68223993 -23843.60000000
VRTX 378  758867.37862431 3763190.79646754 -23843.60000000
VRTX 379  758921.36478743 3763287.91069515 -23843.60000000
VRTX 380  758975.35095055 3763385.02492275 -23843.60000000
VRTX 381  759029.33711367 3763482.13915036 -23843.60000000
VRTX 382  759083.32327680 3763579.25337797 -23843.60000000
VRTX 383  759137.30943991 3763676.36760557 -23843.60000000
VRTX 384  759191.29560304 3763773.48183318 -23843.60000000
VRTX 385  759239.88314985 3763860.88463803 -23843.60000000
VRTX 386  759288.47069665 3763948.28744288 -23843.60000000
VRTX 387  759337.05824346 3764035.69024772 -23843.60000000
VRTX 388  759385.64579027 3764123.09305256 -23843.59999999
VRTX 389  759434.23333708 3764210.49585741 -23843.60000000
VRTX 390  759482.82088389 3764297.89866226 -23843.60000000
VRTX 391  759531.40843070 3764385.30146710 -23843.60000000
VRTX 392  759579.99597751 3764472.70427195 -23843.60000000
VRTX 393  759628.58352431 3764560.10707680 -23843.60000001
VRTX 394  759677.17107112 3764647.50988164 -23843.59999999
VRTX 395  759725.75861794 3764734.91268650 -23843.60000000
VRTX 396  759774.34616475 3764822.31549135 -23843.60000000
VRTX 397  759822.93371155 3764909.71829618 -23843.60000000
VRTX 398  759871.52125836 3764997.12110104 -23843.60000000
VRTX 399  759920.10880517 3765084.52390588 -23843.60000000
VRTX 400  759968.69635199 3765171.92671074 -23843.60000000
VRTX 401  760017.28389879 3765259.32951557 -23843.60000000
VRTX 402  760282.18611837 3765708.96495319 -23843.60000000
VRTX 403  760341.75590794 3765802.67846473 -23843.60000000
VRTX 404  760401.32569752 3765896.39197628 -23843.60000000
VRTX 405  760460.89548708 3765990.10548783 -23843.60000000
VRTX 406  760520.46527665 3766083.81899936 -23843.60000001
VRTX 407  760580.03506623 3766177.53251091 -23843.60000000
VRTX 408  760639.60485581 3766271.24602245 -23843.59999999
VRTX 409  760760.69051633 3766457.48778175 -23843.60000000
VRTX 410  760822.20638728 3766550.01602952 -23843.60000000
VRTX 411  760883.72225822 3766642.54427728 -23843.60000000
VRTX 412  760945.23812917 3766735.07252504 -23843.59999999
VRTX 413  761006.75400011 3766827.60077280 -23843.60000000
VRTX 414  761068.26987105 3766920.12902056 -23843.60000001
VRTX 415  761129.78574200 3767012.65726833 -23843.60000000
VRTX 416  761191.30161295 3767105.18551610 -23843.60000000
VRTX 417  761252.81748390 3767197.71376386 -23843.60000000
VRTX 418  761314.33335483 3767290.24201163 -23843.60000000
VRTX 419  761375.84922579 3767382.77025939 -23843.60000000
VRTX 420  761437.36509673 3767475.29850714 -23843.60000000
VRTX 421  761498.88096768 3767567.82675491 -23843.60000000
VRTX 422  761560.39683862 3767660.35500268 -23843.60000000
VRTX 423  761621.91270957 3767752.88325044 -23843.60000000
VRTX 424  761683.42858052 3767845.41149820 -23843.60000000
VRTX 425  761744.94445146 3767937.93974597 -23843.60000000
VRTX 426  761806.46032241 3768030.46799373 -23843.60000000
VRTX 427  761867.97619335 3768122.99624148 -23843.59999999
VRTX 428  761929.49206430 3768215.52448926 -23843.60000000
VRTX 429  761991.00793525 3768308.05273702 -23843.59999999
VRTX 430  762052.52380619 3768400.58098478 -23843.60000000
VRTX 431  762114.03967714 3768493.10923254 -23843.59999999
VRTX 432  762175.55554808 3768585.63748030 -23843.59999999
VRTX 433  762237.07141903 3768678.16572807 -23843.60000000
VRTX 434  762298.58728997 3768770.69397583 -23843.60000000
VRTX 435  762360.10316092 3768863.22222360 -23843.60000000
VRTX 436  762421.61903187 3768955.75047136 -23843.60000000
VRTX 437  762483.13490281 3769048.27871912 -23843.60000000
VRTX 438  762544.65077376 3769140.80696688 -23843.59999999
VRTX 439  762606.16664470 3769233.33521464 -23843.60000000
VRTX 440  762667.68251565 3769325.86346241 -23843.60000000
VRTX 441  762729.19838659 3769418.39171017 -23843.60000000
VRTX 442  762790.71425754 3769510.91995793 -23843.59999999
VRTX 443  762852.23012849 3769603.44820569 -23843.60000000
VRTX 444  762913.74599943 3769695.97645347 -23843.60000000
VRTX 445  762969.11028328 3769779.25187645 -23843.60000000
VRTX 446  763024.47456714 3769862.52729944 -23843.60000000
VRTX 447  763079.83885099 3769945.80272242 -23843.60000000
VRTX 448  763135.20313484 3770029.07814541 -23843.59999999
VRTX 449  763190.56741869 3770112.35356840 -23843.60000000
VRTX 450  763245.93170254 3770195.62899139 -23843.60000000
VRTX 451  763301.29598639 3770278.90441437 -23843.60000000
VRTX 452  763356.66027025 3770362.17983735 -23843.59999999
VRTX 453  763412.02455409 3770445.45526034 -23843.60000000
VRTX 454  763467.38883795 3770528.73068333 -23843.60000000
VRTX 455  763528.90470889 3770621.25893109 -23843.59999999
VRTX 456  763590.42057984 3770713.78717886 -23843.60000000
VRTX 457  763651.93645078 3770806.31542663 -23843.60000000
VRTX 458  763713.45232173 3770898.84367438 -23843.59999999
VRTX 459  763774.96819267 3770991.37192214 -23843.60000000
VRTX 460  763836.48406363 3771083.90016992 -23843.60000000
VRTX 461  763897.99993457 3771176.42841767 -23843.60000000
VRTX 462  763959.51580551 3771268.95666544 -23843.60000000
VRTX 463  764021.03167646 3771361.48491320 -23843.60000000
VRTX 464  764082.54754740 3771454.01316096 -23843.60000000
VRTX 465  764144.06341835 3771546.54140873 -23843.60000000
VRTX 466  764205.57928930 3771639.06965649 -23843.59999999
VRTX 467  764267.09516024 3771731.59790425 -23843.60000000
VRTX 468  764328.61103119 3771824.12615202 -23843.60000000
VRTX 469  764390.12690214 3771916.65439978 -23843.59999999
VRTX 470  764451.64277308 3772009.18264754 -23843.60000000
VRTX 471  764513.15864403 3772101.71089530 -23843.60000001
VRTX 472  764574.67451497 3772194.23914308 -23843.60000000
VRTX 473  764636.19038592 3772286.76739083 -23843.60000000
VRTX 474  764697.70625686 3772379.29563858 -23843.60000000
VRTX 475  764759.22212781 3772471.82388635 -23843.60000000
VRTX 476  764820.73799876 3772564.35213413 -23843.60000000
VRTX 477  764882.25386970 3772656.88038188 -23843.60000000
VRTX 478  764943.76974065 3772749.40862964 -23843.59999999
VRTX 479  765005.28561160 3772841.93687740 -23843.60000000
VRTX 480  765066.80148254 3772934.46512517 -23843.59999999
VRTX 481  765128.31735349 3773026.99337293 -23843.60000000
VRTX 482  765189.83322443 3773119.52162070 -23843.59999999
VRTX 483  765251.34909538 3773212.04986846 -23843.60000000
VRTX 484  765312.86496632 3773304.57811622 -23843.60000000
VRTX 485  765374.38083728 3773397.10636399 -23843.60000000
VRTX 486  765435.89670822 3773489.63461175 -23843.60000000
VRTX 487  765497.41257916 3773582.16285951 -23843.59999999
VRTX 488  765558.92845011 3773674.69110728 -23843.60000000
VRTX 489  765620.44432106 3773767.21935505 -23843.60000000
VRTX 490  765681.96019200 3773859.74760281 -23843.60000000
VRTX 491  765743.47606295 3773952.27585057 -23843.59999999
VRTX 492  765804.99193389 3774044.80409833 -23843.60000001
VRTX 493  765866.50780484 3774137.33234609 -23843.60000000
VRTX 494  765928.02367578 3774229.86059385 -23843.60000000
VRTX 495  765989.53954674 3774322.38884163 -23843.60000000
VRTX 496  766051.05541768 3774414.91708938 -23843.60000000
VRTX 497  766112.57128862 3774507.44533714 -23843.60000000
VRTX 498  766174.08715957 3774599.97358490 -23843.60000000
VRTX 499  766235.60303052 3774692.50183268 -23843.60000000
VRTX 500  766297.11890146 3774785.03008043 -23843.60000000
VRTX 501  766358.63477241 3774877.55832819 -23843.59999999
VRTX 502  766420.15064335 3774970.08657596 -23843.60000000
VRTX 503  766481.66651430 3775062.61482373 -23843.60000000
VRTX 504  766543.18238525 3775155.14307149 -23843.60000000
VRTX 505  766604.69825619 3775247.67131925 -23843.60000000
VRTX 506  766666.21412713 3775340.19956700 -23843.60000000
VRTX 507  766727.72999809 3775432.72781478 -23843.59999999
VRTX 508  766789.24586903 3775525.25606254 -23843.60000000
VRTX 509  766850.66107989 3775617.85112612 -23843.60000000
VRTX 510  766912.07629076 3775710.44618970 -23843.59999999
VRTX 511  766973.49150162 3775803.04125328 -23843.60000000
VRTX 512  767034.90671248 3775895.63631685 -23843.60000001
VRTX 513  767096.32192336 3775988.23138044 -23843.60000000
VRTX 514  767157.73713421 3776080.82644402 -23843.60000000
VRTX 515  767219.15234508 3776173.42150759 -23843.59999999
VRTX 516  767280.56755595 3776266.01657117 -23843.59999999
VRTX 517  767341.98276681 3776358.61163475 -23843.60000000
VRTX 518  767397.22488151 3776441.96815078 -23843.59999999
VRTX 519  767452.46699621 3776525.32466680 -23843.60000000
VRTX 520  767507.70911092 3776608.68118282 -23843.60000000
VRTX 521  767562.95122561 3776692.03769884 -23843.60000000
VRTX 522  767618.19334032 3776775.39421487 -23843.59999999
VRTX 523  767673.43545501 3776858.75073089 -23843.60000000
VRTX 524  767728.67756972 3776942.10724691 -23843.60000000
VRTX 525  767783.91968442 3777025.46376293 -23843.59999999
VRTX 526  767839.16179912 3777108.82027896 -23843.60000000
VRTX 527  767894.40391382 3777192.17679497 -23843.59999999
VRTX 528  767955.78404127 3777284.79514611 -23843.59999999
VRTX 529  768017.16416872 3777377.41349724 -23843.59999999
VRTX 530  768078.54429616 3777470.03184838 -23843.60000000
VRTX 531  768139.92442360 3777562.65019952 -23843.60000000
VRTX 532  768201.30455104 3777655.26855066 -23843.60000000
VRTX 533  768262.68467849 3777747.88690179 -23843.60000000
VRTX 534  768324.06480594 3777840.50525293 -23843.60000000
VRTX 535  768385.44493338 3777933.12360406 -23843.60000000
VRTX 536  768446.82506083 3778025.74195520 -23843.60000000
VRTX 537  768502.06717553 3778109.09847123 -23843.60000000
VRTX 538  768557.30929023 3778192.45498724 -23843.60000000
VRTX 539  768612.55140493 3778275.81150327 -23843.60000000
VRTX 540  768667.79351964 3778359.16801928 -23843.59999999
VRTX 541  768723.03563434 3778442.52453531 -23843.59999999
VRTX 542  768778.27774904 3778525.88105133 -23843.60000000
VRTX 543  768833.51986374 3778609.23756736 -23843.60000000
VRTX 544  768888.76197843 3778692.59408337 -23843.60000000
VRTX 545  768944.00409313 3778775.95059939 -23843.60000000
VRTX 546  768999.24620784 3778859.30711542 -23843.59999999
VRTX 547  769054.38202709 3778955.67737272 -23843.59999999
VRTX 548  769109.51784633 3779052.04763001 -23843.60000000
VRTX 549  769164.65366558 3779148.41788728 -23843.59999999
VRTX 550  769219.78948482 3779244.78814457 -23843.60000000
VRTX 551  769274.92530407 3779341.15840187 -23843.59999999
VRTX 552  769330.06112332 3779437.52865916 -23843.60000000
VRTX 553  769385.19694257 3779533.89891645 -23843.60000000
VRTX 554  769440.33276182 3779630.26917373 -23843.60000000
VRTX 555  769495.46858107 3779726.63943102 -23843.60000000
VRTX 556  769548.42829470 3779824.31720611 -23843.60000000
VRTX 557  769601.38800834 3779921.99498119 -23843.60000000
VRTX 558  769654.34772197 3780019.67275627 -23843.60000000
VRTX 559  769707.30743559 3780117.35053134 -23843.60000000
VRTX 560  769760.26714923 3780215.02830642 -23843.59999999
VRTX 561  769813.22686286 3780312.70608150 -23843.60000000
VRTX 562  769866.18657649 3780410.38385658 -23843.60000000
VRTX 563  769919.14629013 3780508.06163166 -23843.59999999
VRTX 564  769972.10600375 3780605.73940673 -23843.59999999
VRTX 565  770019.76974602 3780693.64940431 -23843.60000000
VRTX 566  770067.43348829 3780781.55940188 -23843.60000000
VRTX 567  770115.09723056 3780869.46939945 -23843.60000000
VRTX 568  770162.76097283 3780957.37939702 -23843.60000000
VRTX 569  770210.42471510 3781045.28939460 -23843.60000000
VRTX 570  770258.08845736 3781133.19939217 -23843.60000000
VRTX 571  770305.75219963 3781221.10938973 -23843.60000000
VRTX 572  770353.41594191 3781309.01938731 -23843.60000000
VRTX 573  770401.07968417 3781396.92938487 -23843.60000000
VRTX 574  770448.74342644 3781484.83938244 -23843.60000000
VRTX 575  770496.40716871 3781572.74938002 -23843.60000000
VRTX 576  770544.07091098 3781660.65937759 -23843.60000000
VRTX 577  770591.73465325 3781748.56937516 -23843.60000000
VRTX 578  770639.39839552 3781836.47937273 -23843.60000000
VRTX 579  770687.06213778 3781924.38937031 -23843.59999999
VRTX 580  770734.72588004 3782012.29936788 -23843.60000000
VRTX 581  770782.38962232 3782100.20936545 -23843.60000000
VRTX 582  770830.05336458 3782188.11936302 -23843.60000000
VRTX 583  770877.71710685 3782276.02936059 -23843.60000000
VRTX 584  770925.38084913 3782363.93935817 -23843.60000000
VRTX 585  770976.67699942 3782462.49474302 -23843.60000000
VRTX 586  771027.97314972 3782561.05012789 -23843.60000000
VRTX 587  771079.26930002 3782659.60551275 -23843.60000000
VRTX 588  771130.56545032 3782758.16089762 -23843.60000000
VRTX 589  771181.86160062 3782856.71628248 -23843.60000000
VRTX 590  771233.15775091 3782955.27166734 -23843.60000000
VRTX 591  771284.45390121 3783053.82705220 -23843.60000000
VRTX 592  771335.75005151 3783152.38243707 -23843.59999999
VRTX 593  771387.04620180 3783250.93782193 -23843.60000000
VRTX 594  771432.69636786 3783339.91007794 -23843.59999999
VRTX 595  771478.34653392 3783428.88233395 -23843.60000000
VRTX 596  771523.99669997 3783517.85458995 -23843.60000000
VRTX 597  771569.64686602 3783606.82684597 -23843.60000000
VRTX 598  771615.29703207 3783695.79910197 -23843.60000000
VRTX 599  771660.94719814 3783784.77135799 -23843.59999999
VRTX 600  771706.59736418 3783873.74361399 -23843.60000000
VRTX 601  771752.24753024 3783962.71586999 -23843.60000000
VRTX 602  771797.89769630 3784051.68812601 -23843.60000000
VRTX 603  771843.54786234 3784140.66038201 -23843.60000000
VRTX 604  771889.19802840 3784229.63263802 -23843.60000000
VRTX 605  771934.84819446 3784318.60489404 -23843.60000000
VRTX 606  771980.49836051 3784407.57715004 -23843.59999999
VRTX 607  772026.14852656 3784496.54940605 -23843.59999999
VRTX 608  772071.79869262 3784585.52166207 -23843.60000000
VRTX 609  772117.44885867 3784674.49391807 -23843.60000001
VRTX 610  772163.09902472 3784763.46617408 -23843.60000000
VRTX 611  772208.74919078 3784852.43843008 -23843.60000000
VRTX 612  772254.39935684 3784941.41068609 -23843.59999999
VRTX 613  772300.04952289 3785030.38294210 -23843.60000000
VRTX 614  772345.69968894 3785119.35519811 -23843.60000000
VRTX 615  772391.34985500 3785208.32745412 -23843.60000000
VRTX 616  772437.00002105 3785297.29971013 -23843.60000000
VRTX 617  772482.65018710 3785386.27196613 -23843.60000000
VRTX 618  772528.30035316 3785475.24422215 -23843.60000000
VRTX 619  772573.95051921 3785564.21647815 -23843.60000000
VRTX 620  772619.60068527 3785653.18873416 -23843.60000000
VRTX 621  772665.25085132 3785742.16099016 -23843.60000000
VRTX 622  772710.90101738 3785831.13324618 -23843.60000000
VRTX 623  772809.10821837 3786017.99294431 -23843.60000000
VRTX 624  772861.66525330 3786115.88038643 -23843.60000000
VRTX 625  772914.22228823 3786213.76782855 -23843.60000000
VRTX 626  772966.77932316 3786311.65527066 -23843.60000000
VRTX 627  773019.33635810 3786409.54271279 -23843.60000000
VRTX 628  773071.89339303 3786507.43015491 -23843.60000000
VRTX 629  773124.45042797 3786605.31759702 -23843.60000000
VRTX 630  773177.00746289 3786703.20503915 -23843.60000000
VRTX 631  773229.56449783 3786801.09248126 -23843.60000000
VRTX 632  773282.75427462 3786898.64516784 -23843.60000000
VRTX 633  773335.94405140 3786996.19785442 -23843.60000000
VRTX 634  773389.13382818 3787093.75054100 -23843.59999999
VRTX 635  773442.32360496 3787191.30322757 -23843.60000000
VRTX 636  773495.51338174 3787288.85591414 -23843.60000000
VRTX 637  773548.70315853 3787386.40860073 -23843.60000000
VRTX 638  773601.89293532 3787483.96128730 -23843.60000000
VRTX 639  773655.08271209 3787581.51397387 -23843.60000000
VRTX 640  773708.27248888 3787679.06666044 -23843.59999999
VRTX 641  773756.14328798 3787766.86407836 -23843.60000000
VRTX 642  773804.01408708 3787854.66149628 -23843.60000000
VRTX 643  773851.88488619 3787942.45891421 -23843.60000000
VRTX 644  773899.75568530 3788030.25633212 -23843.59999999
VRTX 645  773947.62648440 3788118.05375004 -23843.60000000
VRTX 646  773995.49728351 3788205.85116796 -23843.60000000
VRTX 647  774043.36808261 3788293.64858588 -23843.60000000
VRTX 648  774091.23888172 3788381.44600380 -23843.59999999
VRTX 649  774139.10968081 3788469.24342172 -23843.60000000
VRTX 650  774186.98047992 3788557.04083964 -23843.60000000
VRTX 651  774240.17025670 3788654.59352621 -23843.60000000
VRTX 652  774293.36003349 3788752.14621278 -23843.60000000
VRTX 653  774346.54981027 3788849.69889936 -23843.60000000
VRTX 654  774399.73958704 3788947.25158593 -23843.60000000
VRTX 655  774995.66159165 3789879.70675690 -23843.60000000
VRTX 656  775061.65621579 3789968.64510452 -23843.60000000
VRTX 657  775127.65083992 3790057.58345213 -23843.60000000
VRTX 658  775386.20705555 3790390.31751005 -23843.59999999
VRTX 659  775449.49053923 3790467.74619138 -23843.60000000
VRTX 660  775512.77402290 3790545.17487272 -23843.60000000
VRTX 661  775576.05750658 3790622.60355407 -23843.60000000
VRTX 662  775639.34099025 3790700.03223540 -23843.60000000
VRTX 663  775702.62447393 3790777.46091673 -23843.60000000
VRTX 664  775765.90795761 3790854.88959808 -23843.60000000
VRTX 665  775829.19144128 3790932.31827941 -23843.60000000
VRTX 666  775892.47492497 3791009.74696075 -23843.60000000
VRTX 667  775962.78990683 3791095.77882890 -23843.60000000
VRTX 668  776033.10488869 3791181.81069705 -23843.59999999
VRTX 669  776103.41987056 3791267.84256521 -23843.60000000
VRTX 670  776173.73485242 3791353.87443336 -23843.60000000
VRTX 671  776244.04983429 3791439.90630152 -23843.60000000
VRTX 672  776314.36481615 3791525.93816966 -23843.60000000
VRTX 673  776384.67979801 3791611.97003783 -23843.60000001
VRTX 674  776454.99477987 3791698.00190597 -23843.60000000
VRTX 675  776525.30976174 3791784.03377413 -23843.60000000
VRTX 676  776595.62474360 3791870.06564228 -23843.59999999
VRTX 677  776665.93972546 3791956.09751043 -23843.60000000
VRTX 678  776736.25470732 3792042.12937858 -23843.60000000
VRTX 679  776806.56968919 3792128.16124674 -23843.59999999
VRTX 680  776876.88467105 3792214.19311489 -23843.60000000
VRTX 681  776947.19965292 3792300.22498304 -23843.60000000
VRTX 682  777017.51463477 3792386.25685119 -23843.60000000
VRTX 683  777087.82961664 3792472.28871934 -23843.60000000
VRTX 684  777158.14459850 3792558.32058750 -23843.60000000
VRTX 685  777228.09041406 3792644.65242480 -23843.60000000
VRTX 686  777298.03622962 3792730.98426210 -23843.60000000
VRTX 687  777367.98204517 3792817.31609940 -23843.60000000
VRTX 688  777437.92786072 3792903.64793669 -23843.60000000
VRTX 689  777507.87367628 3792989.97977400 -23843.60000000
VRTX 690  777577.81949184 3793076.31161129 -23843.59999999
VRTX 691  777647.76530740 3793162.64344859 -23843.59999999
VRTX 692  777717.71112295 3793248.97528589 -23843.60000000
VRTX 693  777787.65693851 3793335.30712318 -23843.60000000
VRTX 694  777857.47913487 3793421.73940829 -23843.60000000
VRTX 695  777927.30133123 3793508.17169339 -23843.60000000
VRTX 696  777997.12352759 3793594.60397849 -23843.60000000
VRTX 697  778066.94572394 3793681.03626359 -23843.59999999
VRTX 698  778136.76792031 3793767.46854870 -23843.60000000
VRTX 699  778206.59011667 3793853.90083380 -23843.59999999
VRTX 700  778276.41231302 3793940.33311889 -23843.60000000
VRTX 701  778346.23450938 3794026.76540400 -23843.60000000
VRTX 702  778416.05670575 3794113.19768911 -23843.59999999
VRTX 703  778485.87890210 3794199.62997419 -23843.60000000
VRTX 704  778555.70109846 3794286.06225931 -23843.60000000
VRTX 705  778625.52329482 3794372.49454441 -23843.60000000
VRTX 706  778695.34549118 3794458.92682950 -23843.60000000
VRTX 707  778765.16768754 3794545.35911460 -23843.60000000
VRTX 708  778834.98988390 3794631.79139970 -23843.60000000
VRTX 709  778904.81208026 3794718.22368480 -23843.60000000
VRTX 710  778974.63427662 3794804.65596990 -23843.60000000
VRTX 711  779044.45647298 3794891.08825501 -23843.60000001
VRTX 712  779114.27866934 3794977.52054012 -23843.60000000
VRTX 713  779184.10086570 3795063.95282521 -23843.60000000
VRTX 714  779253.92306206 3795150.38511031 -23843.60000000
VRTX 715  779323.74525842 3795236.81739541 -23843.60000000
VRTX 716  779393.56745478 3795323.24968051 -23843.60000000
VRTX 717  779463.38965114 3795409.68196562 -23843.60000000
VRTX 718  779533.21184751 3795496.11425072 -23843.59999999
VRTX 719  779603.03404387 3795582.54653583 -23843.60000000
VRTX 720  779672.85624022 3795668.97882091 -23843.60000000
VRTX 721  779736.67493683 3795759.83265507 -23843.60000000
VRTX 722  779800.49363343 3795850.68648920 -23843.59999999
VRTX 723  779864.31233004 3795941.54032334 -23843.59999999
VRTX 724  779928.13102664 3796032.39415747 -23843.59999999
VRTX 725  779991.94972325 3796123.24799162 -23843.59999999
VRTX 726  780055.76841986 3796214.10182576 -23843.60000000
VRTX 727  780119.58711647 3796304.95565990 -23843.60000000
VRTX 728  780183.40581308 3796395.80949404 -23843.60000000
VRTX 729  780247.22450968 3796486.66332818 -23843.60000000
VRTX 730  780302.86970503 3796569.75130706 -23843.60000000
VRTX 731  780358.51490037 3796652.83928593 -23843.60000000
VRTX 732  780414.16009572 3796735.92726482 -23843.60000000
VRTX 733  780469.80529107 3796819.01524370 -23843.60000000
VRTX 734  780525.45048642 3796902.10322258 -23843.60000000
VRTX 735  780581.09568177 3796985.19120146 -23843.60000000
VRTX 736  780636.74087711 3797068.27918034 -23843.60000000
VRTX 737  780692.38607247 3797151.36715922 -23843.59999999
VRTX 738  780748.03126781 3797234.45513811 -23843.59999999
VRTX 739  780803.67646316 3797317.54311699 -23843.60000000
VRTX 740  780865.50445800 3797409.86309353 -23843.60000000
VRTX 741  780927.33245282 3797502.18307006 -23843.60000000
VRTX 742  780989.16044766 3797594.50304660 -23843.60000000
VRTX 743  781050.98844249 3797686.82302314 -23843.60000000
VRTX 744  781112.81643732 3797779.14299967 -23843.60000000
VRTX 745  781174.64443214 3797871.46297620 -23843.60000000
VRTX 746  781236.47242698 3797963.78295274 -23843.60000000
VRTX 747  781298.30042182 3798056.10292928 -23843.60000000
VRTX 748  781360.12841665 3798148.42290581 -23843.59999999
VRTX 749  781415.77361199 3798231.51088469 -23843.60000000
VRTX 750  781471.41880734 3798314.59886357 -23843.60000000
VRTX 751  781527.06400269 3798397.68684246 -23843.60000000
VRTX 752  781582.70919804 3798480.77482134 -23843.60000000
VRTX 753  781638.35439338 3798563.86280022 -23843.60000000
VRTX 754  781693.99958873 3798646.95077909 -23843.60000000
VRTX 755  781749.64478408 3798730.03875798 -23843.60000000
VRTX 756  781805.28997942 3798813.12673686 -23843.60000000
VRTX 757  781860.93517478 3798896.21471574 -23843.59999999
VRTX 758  781916.58037012 3798979.30269462 -23843.60000000
VRTX 759  781978.24927896 3799071.72894936 -23843.60000000
VRTX 760  782039.91818779 3799164.15520410 -23843.60000000
VRTX 761  782101.58709662 3799256.58145884 -23843.60000000
VRTX 762  782163.25600545 3799349.00771357 -23843.59999999
VRTX 763  782224.92491428 3799441.43396830 -23843.60000000
VRTX 764  782286.59382312 3799533.86022304 -23843.60000000
VRTX 765  782348.26273195 3799626.28647778 -23843.60000000
VRTX 766  782409.93164079 3799718.71273251 -23843.60000000
VRTX 767  782471.60054962 3799811.13898725 -23843.60000000
VRTX 768  782533.21673365 3799903.60046506 -23843.60000000
VRTX 769  782594.83291768 3799996.06194285 -23843.59999999
VRTX 770  782656.44910172 3800088.52342066 -23843.60000000
VRTX 771  782718.06528575 3800180.98489845 -23843.60000000
VRTX 772  782779.68146978 3800273.44637627 -23843.60000000
VRTX 773  782841.29765381 3800365.90785407 -23843.60000000
VRTX 774  782902.91383785 3800458.36933187 -23843.60000000
VRTX 775  782964.53002188 3800550.83080968 -23843.60000000
VRTX 776  783026.14620591 3800643.29228748 -23843.60000000
VRTX 777  783081.60077154 3800726.50761750 -23843.59999999
VRTX 778  783137.05533717 3800809.72294753 -23843.59999999
VRTX 779  783192.50990280 3800892.93827755 -23843.60000000
VRTX 780  783247.96446843 3800976.15360758 -23843.60000000
VRTX 781  783303.41903405 3801059.36893759 -23843.60000000
VRTX 782  783358.87359969 3801142.58426762 -23843.60000000
VRTX 783  783414.32816531 3801225.79959764 -23843.60000000
VRTX 784  783469.78273094 3801309.01492767 -23843.60000000
VRTX 785  783525.23729658 3801392.23025769 -23843.59999999
VRTX 786  783580.69186220 3801475.44558771 -23843.60000000
VRTX 787  783642.30804624 3801567.90706552 -23843.60000000
VRTX 788  783703.92423027 3801660.36854332 -23843.60000000
VRTX 789  783765.54041430 3801752.83002112 -23843.59999999
VRTX 790  783827.15659833 3801845.29149892 -23843.60000000
VRTX 791  783888.77278237 3801937.75297673 -23843.60000000
VRTX 792  783950.38896640 3802030.21445453 -23843.59999999
VRTX 793  784012.00515044 3802122.67593234 -23843.60000000
VRTX 794  784073.62133446 3802215.13741014 -23843.59999999
VRTX 795  784135.23751850 3802307.59888794 -23843.60000000
VRTX 796  784195.35552551 3802401.03573858 -23843.60000000
VRTX 797  784255.47353252 3802494.47258921 -23843.60000000
VRTX 798  784315.59153953 3802587.90943984 -23843.60000000
VRTX 799  784375.70954654 3802681.34629047 -23843.60000000
VRTX 800  784435.82755356 3802774.78314110 -23843.60000000
VRTX 801  784495.94556057 3802868.21999173 -23843.59999999
VRTX 802  784556.06356757 3802961.65684236 -23843.60000000
VRTX 803  784616.18157459 3803055.09369300 -23843.60000000
VRTX 804  784676.29958160 3803148.53054364 -23843.60000000
VRTX 805  784735.92105881 3803242.29065492 -23843.60000000
VRTX 806  784795.54253602 3803336.05076621 -23843.60000000
VRTX 807  784855.16401323 3803429.81087748 -23843.59999999
VRTX 808  784914.78549044 3803523.57098876 -23843.60000000
VRTX 809  784974.40696765 3803617.33110005 -23843.59999999
VRTX 810  785034.02844485 3803711.09121134 -23843.59999999
VRTX 811  785093.64992207 3803804.85132262 -23843.59999999
VRTX 812  785153.27139927 3803898.61143390 -23843.60000000
VRTX 813  785212.89287648 3803992.37154518 -23843.60000000
VRTX 814  785272.51435369 3804086.13165646 -23843.60000000
VRTX 815  785332.13583090 3804179.89176775 -23843.60000000
VRTX 816  785391.75730811 3804273.65187904 -23843.60000000
VRTX 817  785451.37878532 3804367.41199032 -23843.60000000
VRTX 818  785511.00026252 3804461.17210160 -23843.60000000
VRTX 819  785570.62173973 3804554.93221287 -23843.59999999
VRTX 820  785630.24321695 3804648.69232416 -23843.59999999
VRTX 821  785689.86469415 3804742.45243545 -23843.60000001
VRTX 822  785749.48617136 3804836.21254673 -23843.60000000
VRTX 823  785809.10764857 3804929.97265802 -23843.60000000
VRTX 824  785868.72912577 3805023.73276929 -23843.60000000
VRTX 825  785928.35060298 3805117.49288057 -23843.60000000
VRTX 826  785987.97208020 3805211.25299186 -23843.60000000
VRTX 827  786047.59355741 3805305.01310314 -23843.60000000
VRTX 828  786107.21503462 3805398.77321443 -23843.60000001
VRTX 829  786166.83651183 3805492.53332570 -23843.59999999
VRTX 830  786226.45798903 3805586.29343699 -23843.60000000
VRTX 831  786286.07946624 3805680.05354827 -23843.59999999
VRTX 832  786345.06773911 3805774.21233614 -23843.60000000
VRTX 833  786404.05601198 3805868.37112400 -23843.60000000
VRTX 834  786463.04428485 3805962.52991186 -23843.60000000
VRTX 835  786522.03255771 3806056.68869972 -23843.60000000
VRTX 836  786581.02083058 3806150.84748759 -23843.60000000
VRTX 837  786640.00910345 3806245.00627545 -23843.60000000
VRTX 838  786698.99737631 3806339.16506331 -23843.60000001
VRTX 839  786757.98564918 3806433.32385117 -23843.60000000
VRTX 840  786816.97392205 3806527.48263904 -23843.59999999
VRTX 841  786869.87471472 3806612.34432728 -23843.60000000
VRTX 842  786922.77550741 3806697.20601554 -23843.59999999
VRTX 843  786975.67630009 3806782.06770381 -23843.60000000
VRTX 844  787028.57709277 3806866.92939206 -23843.60000000
VRTX 845  787081.47788545 3806951.79108031 -23843.60000000
VRTX 846  787134.37867813 3807036.65276858 -23843.60000000
VRTX 847  787187.27947081 3807121.51445683 -23843.60000000
VRTX 848  787240.18026349 3807206.37614508 -23843.60000000
VRTX 849  787293.08105617 3807291.23783334 -23843.60000000
VRTX 850  787345.98184885 3807376.09952161 -23843.60000000
VRTX 851  787404.76050739 3807470.39028633 -23843.60000000
VRTX 852  787463.53916592 3807564.68105107 -23843.60000000
VRTX 853  787522.31782444 3807658.97181580 -23843.60000000
VRTX 854  787581.09648298 3807753.26258052 -23843.60000000
VRTX 855  787639.87514152 3807847.55334526 -23843.59999999
VRTX 856  787698.65380005 3807941.84410999 -23843.60000000
VRTX 857  787757.43245858 3808036.13487471 -23843.60000000
VRTX 858  787816.21111711 3808130.42563945 -23843.60000000
VRTX 859  787874.98977564 3808224.71640417 -23843.59999999
VRTX 860  787927.89056833 3808309.57809243 -23843.60000000
VRTX 861  787980.79136100 3808394.43978069 -23843.60000000
VRTX 862  788033.69215368 3808479.30146894 -23843.60000000
VRTX 863  788086.59294636 3808564.16315720 -23843.59999999
VRTX 864  788139.49373905 3808649.02484546 -23843.60000000
VRTX 865  788192.39453173 3808733.88653372 -23843.60000000
VRTX 866  788245.29532440 3808818.74822198 -23843.60000000
VRTX 867  788298.19611708 3808903.60991023 -23843.60000000
VRTX 868  788351.09690976 3808988.47159849 -23843.60000000
VRTX 869  788403.99770245 3809073.33328675 -23843.59999999
VRTX 870  788456.89849513 3809158.19497500 -23843.60000000
VRTX 871  788509.79928780 3809243.05666326 -23843.60000000
VRTX 872  788562.70008048 3809327.91835152 -23843.60000000
VRTX 873  788615.60087316 3809412.78003977 -23843.60000000
VRTX 874  788668.50166585 3809497.64172804 -23843.60000000
VRTX 875  788721.40245853 3809582.50341629 -23843.60000000
VRTX 876  788774.30325120 3809667.36510454 -23843.60000000
VRTX 877  788827.20404388 3809752.22679280 -23843.60000000
VRTX 878  788880.10483656 3809837.08848107 -23843.60000000
VRTX 879  788933.00562924 3809921.95016932 -23843.60000000
VRTX 880  788985.90642192 3810006.81185757 -23843.60000000
VRTX 881  789038.80721460 3810091.67354584 -23843.60000001
VRTX 882  789091.70800728 3810176.53523409 -23843.60000000
VRTX 883  789144.60879996 3810261.39692235 -23843.60000000
VRTX 884  789197.50959264 3810346.25861061 -23843.60000000
VRTX 885  789250.41038532 3810431.12029886 -23843.60000000
VRTX 886  789303.31117800 3810515.98198712 -23843.60000000
VRTX 887  789356.21197068 3810600.84367537 -23843.60000000
VRTX 888  789409.11276336 3810685.70536363 -23843.60000000
VRTX 889  789462.01355604 3810770.56705189 -23843.60000000
VRTX 890  789520.79221457 3810864.85781662 -23843.60000000
VRTX 891  789579.57087310 3810959.14858135 -23843.60000000
VRTX 892  789638.34953164 3811053.43934608 -23843.60000000
VRTX 893  789697.12819017 3811147.73011081 -23843.60000000
VRTX 894  789755.90684870 3811242.02087553 -23843.60000000
VRTX 895  789814.68550723 3811336.31164027 -23843.60000000
VRTX 896  789873.46416577 3811430.60240501 -23843.60000000
VRTX 897  789932.24282430 3811524.89316973 -23843.60000000
VRTX 898  789991.02148284 3811619.18393447 -23843.60000000
VRTX 899  790043.92227552 3811704.04562272 -23843.60000000
VRTX 900  790096.82306820 3811788.90731097 -23843.60000000
VRTX 901  790149.72386087 3811873.76899923 -23843.60000000
VRTX 902  790202.62465355 3811958.63068749 -23843.59999999
VRTX 903  790255.52544624 3812043.49237575 -23843.60000000
VRTX 904  790308.42623892 3812128.35406400 -23843.60000000
VRTX 905  790361.32703160 3812213.21575227 -23843.60000000
VRTX 906  790414.22782427 3812298.07744051 -23843.60000000
VRTX 907  790467.12861696 3812382.93912877 -23843.59999999
VRTX 908  790520.02940963 3812467.80081703 -23843.60000000
VRTX 909  790577.97056576 3812562.60683667 -23843.60000000
VRTX 910  790635.91172190 3812657.41285630 -23843.60000000
VRTX 911  790693.85287803 3812752.21887594 -23843.60000000
VRTX 912  790751.79403416 3812847.02489557 -23843.60000000
VRTX 913  790809.73519030 3812941.83091521 -23843.59999999
VRTX 914  790867.67634643 3813036.63693484 -23843.59999999
VRTX 915  790925.61750256 3813131.44295447 -23843.60000000
VRTX 916  790983.55865869 3813226.24897411 -23843.60000000
VRTX 917  791041.49981483 3813321.05499374 -23843.60000000
VRTX 918  791099.16372632 3813416.03158204 -23843.59999999
VRTX 919  791156.82763782 3813511.00817032 -23843.60000000
VRTX 920  791214.49154931 3813605.98475862 -23843.60000000
VRTX 921  791272.15546081 3813700.96134691 -23843.59999999
VRTX 922  791329.81937230 3813795.93793520 -23843.60000000
VRTX 923  791387.48328379 3813890.91452350 -23843.60000000
VRTX 924  791445.14719528 3813985.89111178 -23843.60000000
VRTX 925  791502.81110678 3814080.86770009 -23843.60000000
VRTX 926  791560.47501827 3814175.84428837 -23843.60000000
VRTX 927  791618.13892977 3814270.82087666 -23843.60000000
VRTX 928  791675.80284126 3814365.79746495 -23843.59999999
VRTX 929  791733.46675275 3814460.77405324 -23843.60000000
VRTX 930  791791.13066426 3814555.75064154 -23843.60000000
VRTX 931  791848.79457575 3814650.72722983 -23843.60000000
VRTX 932  791906.45848724 3814745.70381812 -23843.60000000
VRTX 933  791964.12239874 3814840.68040641 -23843.60000000
VRTX 934  792021.78631023 3814935.65699470 -23843.60000000
VRTX 935  792079.45022172 3815030.63358299 -23843.59999999
VRTX 936  792131.34774207 3815116.11251246 -23843.60000000
VRTX 937  792183.24526242 3815201.59144192 -23843.60000000
VRTX 938  792235.14278276 3815287.07037138 -23843.60000000
VRTX 939  792287.04030311 3815372.54930085 -23843.60000000
VRTX 940  792338.93782344 3815458.02823030 -23843.60000000
VRTX 941  792390.83534379 3815543.50715977 -23843.60000000
VRTX 942  792442.73286414 3815628.98608923 -23843.59999999
VRTX 943  792791.34717422 3816156.90372569 -23843.60007848
VRTX 944  792855.65442391 3816247.39734171 -23843.60010464
VRTX 945  792919.96167359 3816337.89095773 -23843.60013080
VRTX 946  792984.26892328 3816428.38457376 -23843.60015695
VRTX 947  793048.57617296 3816518.87818978 -23843.60018312
VRTX 948  793112.88342264 3816609.37180580 -23843.60020928
VRTX 949  793237.03709290 3816779.98037638 -23843.60026673
VRTX 950  793296.88351347 3816860.09533094 -23843.60029804
VRTX 951  793356.72993404 3816940.21028551 -23843.60032933
VRTX 952  793416.57635461 3817020.32524007 -23843.60036064
VRTX 953  793476.42277519 3817100.44019463 -23843.60039194
VRTX 954  793536.26919577 3817180.55514919 -23843.60042324
VRTX 955  793596.11561634 3817260.67010376 -23843.60045454
VRTX 956  793655.96203690 3817340.78505832 -23843.60048584
VRTX 957  793715.80845748 3817420.90001288 -23843.60051715
VRTX 958  793775.65487805 3817501.01496745 -23843.60054844
VRTX 959  793842.15090091 3817590.03158362 -23843.60058323
VRTX 960  793908.64692377 3817679.04819981 -23843.60061801
VRTX 961  793975.14294663 3817768.06481599 -23843.60065278
VRTX 962  794041.63896949 3817857.08143217 -23843.60068756
VRTX 963  794108.13499235 3817946.09804835 -23843.60072234
VRTX 964  794174.63101521 3818035.11466453 -23843.60075712
VRTX 965  794241.12703807 3818124.13128071 -23843.60079190
VRTX 966  794307.62306092 3818213.14789689 -23843.60082668
VRTX 967  794374.11908379 3818302.16451307 -23843.60086146
VRTX 968  794433.96550436 3818382.27946763 -23843.60089276
VRTX 969  794493.81192493 3818462.39442220 -23843.60092405
VRTX 970  794553.65834551 3818542.50937677 -23843.60095535
VRTX 971  794613.50476607 3818622.62433133 -23843.60098666
VRTX 972  794673.35118665 3818702.73928589 -23843.60101796
VRTX 973  794733.19760722 3818782.85424045 -23843.60104926
VRTX 974  794793.04402780 3818862.96919502 -23843.60108055
VRTX 975  794852.89044837 3818943.08414958 -23843.60111186
VRTX 976  794912.73686894 3819023.19910414 -23843.60114316
VRTX 977  794972.58328952 3819103.31405870 -23843.60117446
VRTX 978  795032.42971009 3819183.42901327 -23843.60120576
VRTX 979  795092.27613066 3819263.54396782 -23843.60123706
VRTX 980  795152.12255123 3819343.65892240 -23843.60126837
VRTX 981  795211.96897181 3819423.77387695 -23843.60129966
VRTX 982  795271.81539238 3819503.88883152 -23843.60133097
VRTX 983  795331.66181295 3819584.00378608 -23843.60136226
VRTX 984  795391.50823353 3819664.11874065 -23843.60139356
VRTX 985  795451.35465410 3819744.23369521 -23843.60142487
VRTX 986  795511.20107467 3819824.34864977 -23843.60145616
VRTX 987  795571.04749524 3819904.46360432 -23843.60148747
VRTX 988  795631.91312140 3819997.34179736 -23843.60149580
VRTX 989  795692.77874756 3820090.21999039 -23843.60150414
VRTX 990  795753.64437372 3820183.09818341 -23843.60151248
VRTX 991  795814.50999988 3820275.97637644 -23843.60152081
VRTX 992  795875.37562603 3820368.85456947 -23843.60152916
VRTX 993  795936.24125220 3820461.73276249 -23843.60153748
VRTX 994  795997.10687836 3820554.61095553 -23843.60154583
VRTX 995  796057.97250452 3820647.48914856 -23843.60155416
VRTX 996  796118.83813068 3820740.36734158 -23843.60156250
VRTX 997  796172.01959781 3820825.05341808 -23843.60156250
VRTX 998  796225.20106494 3820909.73949459 -23843.60156250
VRTX 999  796278.38253208 3820994.42557108 -23843.60156250
VRTX 1000  796331.56399922 3821079.11164758 -23843.60156250
VRTX 1001  796384.74546636 3821163.79772409 -23843.60156250
VRTX 1002  796437.92693350 3821248.48380059 -23843.60156250
VRTX 1003  796491.10840064 3821333.16987709 -23843.60156250
VRTX 1004  796544.28986777 3821417.85595359 -23843.60156250
VRTX 1005  796597.47133490 3821502.54203009 -23843.60156250
VRTX 1006  796650.65280204 3821587.22810660 -23843.60156249
VRTX 1007  796703.83426917 3821671.91418310 -23843.60156250
VRTX 1008  796757.01573632 3821756.60025960 -23843.60156250
VRTX 1009  796810.19720346 3821841.28633610 -23843.60156250
VRTX 1010  796863.37867059 3821925.97241261 -23843.60156250
VRTX 1011  796916.56013773 3822010.65848910 -23843.60156250
VRTX 1012  796969.74160486 3822095.34456561 -23843.60156250
VRTX 1013  797022.92307200 3822180.03064210 -23843.60156250
VRTX 1014  797076.10453914 3822264.71671861 -23843.60156250
VRTX 1015  797129.28600628 3822349.40279512 -23843.60156249
VRTX 1016  797182.46747341 3822434.08887162 -23843.60156250
VRTX 1017  797241.55799245 3822528.18451217 -23843.60156250
VRTX 1018  797300.64851149 3822622.28015272 -23843.60156250
VRTX 1019  797359.73903053 3822716.37579328 -23843.60156250
VRTX 1020  797418.82954958 3822810.47143384 -23843.60156250
VRTX 1021  797477.92006861 3822904.56707440 -23843.60156250
VRTX 1022  797537.01058765 3822998.66271495 -23843.60156250
VRTX 1023  797596.10110670 3823092.75835552 -23843.60156250
VRTX 1024  797655.19162574 3823186.85399607 -23843.60156250
VRTX 1025  797714.28214477 3823280.94963662 -23843.60156250
VRTX 1026  797773.90149131 3823374.71032339 -23843.60156250
VRTX 1027  797833.52083785 3823468.47101016 -23843.60156250
VRTX 1028  797893.14018438 3823562.23169692 -23843.60156249
VRTX 1029  797952.75953091 3823655.99238369 -23843.60156250
VRTX 1030  798012.37887745 3823749.75307045 -23843.60156250
VRTX 1031  798071.99822398 3823843.51375722 -23843.60156250
VRTX 1032  798131.61757051 3823937.27444398 -23843.60156250
VRTX 1033  798191.23691705 3824031.03513074 -23843.60156250
VRTX 1034  798250.85626359 3824124.79581752 -23843.60156250
VRTX 1035  798310.67284571 3824218.43157733 -23843.60156250
VRTX 1036  798370.48942782 3824312.06733715 -23843.60156250
VRTX 1037  798430.30600994 3824405.70309697 -23843.60156249
VRTX 1038  798490.12259205 3824499.33885678 -23843.60156250
VRTX 1039  798549.93917416 3824592.97461660 -23843.60156250
VRTX 1040  798609.75575627 3824686.61037641 -23843.60156250
VRTX 1041  751646.85384394 3747357.81420151 -23550.22798031
VRTX 1042  752086.85304339 3748257.44632477 -23496.38830117
VRTX 1043  752445.71004216 3748041.51363978 -22571.44154908
VRTX 1044  752804.56704092 3747825.58095479 -21646.49479698
VRTX 1045  753163.42403968 3747609.64826981 -20721.54804489
VRTX 1046  753522.28103845 3747393.71558482 -19796.60129279
VRTX 1047  753881.13803721 3747177.78289984 -18871.65454070
VRTX 1048  754239.99503598 3746961.85021485 -17946.70778861
VRTX 1049  754598.85203474 3746745.91752986 -17021.76103651
VRTX 1050  754957.70903350 3746529.98484488 -16096.81428442
VRTX 1051  752526.85224285 3749157.07844802 -23442.54862202
VRTX 1052  752885.70924161 3748941.14576303 -22517.60186993
VRTX 1053  753244.56624037 3748725.21307805 -21592.65511783
VRTX 1054  753603.42323913 3748509.28039306 -20667.70836574
VRTX 1055  753962.28023790 3748293.34770807 -19742.76161365
VRTX 1056  754321.13723666 3748077.41502309 -18817.81486155
VRTX 1057  754679.99423543 3747861.48233810 -17892.86810946
VRTX 1058  755038.85123419 3747645.54965311 -16967.92135737
VRTX 1059  755397.70823295 3747429.61696813 -16042.97460527
VRTX 1060  755756.56523172 3747213.68428314 -15118.02785318
VRTX 1061  756115.42223048 3746997.75159816 -14193.08110109
VRTX 1062  756474.27922924 3746781.81891317 -13268.13434899
VRTX 1063  756833.13622801 3746565.88622818 -12343.18759690
VRTX 1064  757191.99322677 3746349.95354320 -11418.24084481
VRTX 1065  757550.85022553 3746134.02085821 -10493.29409271
VRTX 1066  757909.70722430 3745918.08817323 -9568.34734062
VRTX 1067  752966.85144230 3750056.71057127 -23388.70894288
VRTX 1068  753325.70844106 3749840.77788629 -22463.76219078
VRTX 1069  753684.56543982 3749624.84520130 -21538.81543869
VRTX 1070  754043.42243858 3749408.91251631 -20613.86868660
VRTX 1071  754402.27943735 3749192.97983133 -19688.92193450
VRTX 1072  754761.13643611 3748977.04714634 -18763.97518241
VRTX 1073  755119.99343488 3748761.11446135 -17839.02843032
VRTX 1074  755478.85043364 3748545.18177637 -16914.08167822
VRTX 1075  755837.70743240 3748329.24909138 -15989.13492613
VRTX 1076  756196.56443117 3748113.31640640 -15064.18817404
VRTX 1077  756555.42142993 3747897.38372141 -14139.24142194
VRTX 1078  756914.27842869 3747681.45103642 -13214.29466985
VRTX 1079  757273.13542746 3747465.51835144 -12289.34791776
VRTX 1080  757631.99242622 3747249.58566645 -11364.40116566
VRTX 1081  757990.84942498 3747033.65298146 -10439.45441357
VRTX 1082  758349.70642375 3746817.72029648 -9514.50766147
VRTX 1083  758708.56342251 3746601.78761149 -8589.56090938
VRTX 1084  759067.42042127 3746385.85492651 -7664.61415729
VRTX 1085  759426.27742004 3746169.92224152 -6739.66740519
VRTX 1086  759785.13441880 3745953.98955653 -5814.72065310
VRTX 1087  760143.99141756 3745738.05687155 -4889.77390100
VRTX 1088  760508.16739802 3745519.14500088 -3968.98997064
VRTX 1089  760864.42500117 3745304.66824912 -3042.00884032
VRTX 1090  753406.85064175 3750956.34269452 -23334.86926373
VRTX 1091  753765.70764051 3750740.41000954 -22409.92251164
VRTX 1092  754124.56463927 3750524.47732455 -21484.97575954
VRTX 1093  754483.42163804 3750308.54463957 -20560.02900745
VRTX 1094  754842.27863680 3750092.61195458 -19635.08225536
VRTX 1095  755201.13563556 3749876.67926959 -18710.13550326
VRTX 1096  755559.99263433 3749660.74658461 -17785.18875117
VRTX 1097  755918.84963309 3749444.81389962 -16860.24199908
VRTX 1098  756277.70663185 3749228.88121464 -15935.29524698
VRTX 1099  756636.56363062 3749012.94852965 -15010.34849489
VRTX 1100  756995.42062938 3748797.01584466 -14085.40174280
VRTX 1101  757354.27762814 3748581.08315968 -13160.45499070
VRTX 1102  757713.13462691 3748365.15047469 -12235.50823861
VRTX 1103  758071.99162567 3748149.21778970 -11310.56148651
VRTX 1104  758430.84862443 3747933.28510472 -10385.61473442
VRTX 1105  758789.70562320 3747717.35241973 -9460.66798233
VRTX 1106  759148.98477711 3747501.18328374 -8536.05162367
VRTX 1107  759507.81835342 3747285.26371778 -7611.08654034
VRTX 1108  759875.84729967 3747064.19378356 -6693.31807621
VRTX 1109  760234.10700910 3746848.59564303 -5767.90386453
VRTX 1110  760600.43268806 3746628.47971652 -4848.80236364
VRTX 1111  760958.11722329 3746413.20373366 -3922.93800044
VRTX 1112  761322.73315209 3746194.04544594 -3002.49838908
VRTX 1113  761699.11769454 3745968.29550454 -2091.26930776
VRTX 1114  762084.49041413 3745737.51124453 -1187.07468926
VRTX 1115  762527.79474892 3745474.27922510  -328.21938576
VRTX 1116  762971.09908372 3745211.04720567   530.63591775
VRTX 1117  753846.84984120 3751855.97481778 -23281.02958459
VRTX 1118  754205.70683996 3751640.04213279 -22356.08283249
VRTX 1119  754564.56383872 3751424.10944781 -21431.13608040
VRTX 1120  754923.42083749 3751208.17676282 -20506.18932831
VRTX 1121  755282.27783625 3750992.24407783 -19581.24257621
VRTX 1122  755641.13483501 3750776.31139285 -18656.29582412
VRTX 1123  755999.99183378 3750560.37870786 -17731.34907203
VRTX 1124  756358.84883254 3750344.44602287 -16806.40231993
VRTX 1125  756717.70583130 3750128.51333789 -15881.45556784
VRTX 1126  757076.56283007 3749912.58065290 -14956.50881574
VRTX 1127  757435.41982883 3749696.64796792 -14031.56206365
VRTX 1128  757794.27682759 3749480.71528293 -13106.61531156
VRTX 1129  758153.13382636 3749264.78259794 -12181.66855946
VRTX 1130  758511.99082512 3749048.84991296 -11256.72180737
VRTX 1131  758870.84782388 3748832.91722797 -10331.77505528
VRTX 1132  759229.70482265 3748616.98454298 -9406.82830318
VRTX 1133  759588.99376825 3748400.80992262 -8482.21960784
VRTX 1134  759951.38037082 3748182.90029059 -7560.03524755
VRTX 1135  760379.87281841 3747927.96447612 -6689.58764134
VRTX 1136  760789.43169663 3747683.63343938 -5804.32195933
VRTX 1137  761219.01573610 3747428.08621935 -4934.72867123
VRTX 1138  761659.71080858 3747166.31565953 -4073.83126747
VRTX 1139  762084.31977452 3746913.55500066 -3200.34431225
VRTX 1140  762528.02535521 3746650.09824160 -2341.80303786
VRTX 1141  762954.58908129 3746396.24271275 -1469.84594651
VRTX 1142  763397.89341609 3746133.01069332  -610.99064301
VRTX 1143  763841.19775088 3745869.77867389   247.86466050
VRTX 1144  754286.84904065 3752755.60694103 -23227.18990544
VRTX 1145  754645.70603941 3752539.67425605 -22302.24315335
VRTX 1146  755004.56303817 3752323.74157106 -21377.29640125
VRTX 1147  755363.42003694 3752107.80888607 -20452.34964916
VRTX 1148  755722.27703570 3751891.87620109 -19527.40289707
VRTX 1149  756081.13403446 3751675.94351610 -18602.45614497
VRTX 1150  756439.99103323 3751460.01083111 -17677.50939288
VRTX 1151  756798.84803199 3751244.07814613 -16752.56264079
VRTX 1152  757157.70503076 3751028.14546114 -15827.61588869
VRTX 1153  757516.56202952 3750812.21277615 -14902.66913660
VRTX 1154  757875.41902828 3750596.28009117 -13977.72238450
VRTX 1155  758234.27602704 3750380.34740618 -13052.77563241
VRTX 1156  758667.79744643 3750122.59484187 -12186.26387601
VRTX 1157  759091.40022738 3749870.39775177 -11311.98944509
VRTX 1158  759516.27927125 3749617.48582103 -10438.71386233
VRTX 1159  759878.81915041 3749399.49033810 -9516.64946168
VRTX 1160  760307.98624098 3749144.17665303 -8646.72985474
VRTX 1161  760721.55740487 3748897.59831696 -7764.60432830
VRTX 1162  761164.86173967 3748634.36629753 -6905.74902479
VRTX 1163  761608.16607447 3748371.13427811 -6046.89372129
VRTX 1164  762051.47040927 3748107.90225868 -5188.03841778
VRTX 1165  762494.77474406 3747844.67023925 -4329.18311428
VRTX 1166  762927.17106160 3747587.54784957 -3461.79081368
VRTX 1167  763355.91039983 3747332.47375052 -2591.53643275
VRTX 1168  763768.17054066 3747086.62972439 -1708.38485365
VRTX 1169  764220.99253669 3746818.06681991  -856.97840582
VRTX 1170  764670.43566057 3746551.39643698    -2.92753407
VRTX 1171  765147.51025907 3746269.24954029   829.49797600
VRTX 1172  754726.84824010 3753655.23906428 -23173.35022630
VRTX 1173  755085.70523886 3753439.30637930 -22248.40347420
VRTX 1174  755444.56223762 3753223.37369431 -21323.45672211
VRTX 1175  755803.41923639 3753007.44100932 -20398.50997002
VRTX 1176  756162.65324930 3752791.29715701 -19473.85828243
VRTX 1177  756561.01531106 3752553.23750776 -18579.82957893
VRTX 1178  756919.42008557 3752337.55811562 -17654.52890027
VRTX 1179  757327.37116427 3752094.12761465 -16768.00489794
VRTX 1180  757738.55871687 3751848.88435004 -15884.01387365
VRTX 1181  758136.42378084 3751611.10307149 -14989.59620225
VRTX 1182  758516.62724603 3751383.21413422 -14081.35594387
VRTX 1183  758890.75480869 3751158.72833741 -13168.36047095
VRTX 1184  759323.01318519 3750901.68320912 -12300.86021286
VRTX 1185  759752.44517185 3750646.22115456 -11431.14792290
VRTX 1186  760163.29409725 3750401.16755657 -10546.89187708
VRTX 1187  760586.56677068 3750149.15536117 -9672.35909244
VRTX 1188  761029.62146684 3749886.06316548 -8813.30841298
VRTX 1189  761476.09260864 3749621.05740314 -7956.93156376
VRTX 1190  761927.13083071 3749353.49359851 -7104.12907184
VRTX 1191  762378.03051129 3749086.00739159 -6251.21815247
VRTX 1192  762825.21075351 3748820.60445891 -5395.39627013
VRTX 1193  763273.12297187 3748554.79154307 -4540.14725800
VRTX 1194  763710.88083984 3748294.66612478 -3676.95109492
VRTX 1195  764143.93474493 3748037.17541734 -2810.07344542
VRTX 1196  764560.68941505 3747788.81398505 -1930.43944266
VRTX 1197  765017.34169353 3747518.10572206 -1082.03070829
VRTX 1198  765473.99397201 3747247.39745907  -233.62197391
VRTX 1199  765930.64625048 3746976.68919608   614.78676047
VRTX 1200  755174.76991686 3754550.43377220 -23125.71095591
VRTX 1201  755534.13983340 3754334.21379965 -22201.16563127
VRTX 1202  755905.30938061 3754111.38480065 -21285.85511166
VRTX 1203  756288.17682011 3753882.00375933 -20379.69977306
VRTX 1204  756646.65388616 3753666.28387638 -19454.45567228
VRTX 1205  757072.96051136 3753412.57235088 -18582.29736477
VRTX 1206  757492.90154975 3753162.42621933 -17705.15712564
VRTX 1207  757926.23826164 3752904.77711053 -16838.50081066
VRTX 1208  758371.34177073 3752640.53736545 -15981.05360410
VRTX 1209  758810.42216101 3752379.67119643 -15118.89249339
VRTX 1210  759234.90959410 3752126.97860866 -14245.31042229
VRTX 1211  759649.31253094 3751879.93439280 -13363.83587054
VRTX 1212  760049.46978965 3751640.86924563 -12471.21215118
VRTX 1213  760451.52672091 3751400.74008328 -11580.07518222
VRTX 1214  760862.65778247 3751155.52845955 -10696.03994606
VRTX 1215  761275.01055875 3750909.63254788 -9812.96086671
VRTX 1216  761695.22464066 3750659.33348342 -8936.03432102
VRTX 1217  762144.89591300 3750392.53531351 -8082.16200626
VRTX 1218  762601.54819147 3750121.82705052 -7233.75327189
VRTX 1219  763058.20046995 3749851.11878753 -6385.34453751
VRTX 1220  763514.85274843 3749580.41052454 -5536.93580313
VRTX 1221  763971.33277548 3749309.79874036 -4688.39225874
VRTX 1222  764427.86098696 3749039.15996786 -3839.88642518
VRTX 1223  764880.27679867 3748770.82456904 -2988.16208325
VRTX 1224  765332.95329396 3748502.34316018 -2136.64176143
VRTX 1225  765790.52949789 3748231.11740237 -1288.95612353
VRTX 1226  766247.51257831 3747960.22385572  -440.80628636
VRTX 1227  766707.35389048 3747687.72940055   405.10659834
VRTX 1228  755642.36928028 3755434.60691892 -23093.47213363
VRTX 1229  756043.10074438 3755195.22015671 -22201.29780756
VRTX 1230  756443.29786783 3754956.13268111 -21308.70528774
VRTX 1231  756843.72057325 3754716.91885603 -20416.28931630
VRTX 1232  757243.66055556 3754477.97540635 -19523.49554880
VRTX 1233  757644.08228827 3754238.76212610 -18631.07881607
VRTX 1234  758044.40579224 3753999.60386420 -17738.58520609
VRTX 1235  758446.58744458 3753759.40484501 -16847.54584823
VRTX 1236  758852.05795266 3753517.36372286 -15959.08046427
VRTX 1237  759292.63728555 3753255.65798931 -15098.09247865
VRTX 1238  759746.44282974 3752986.54419506 -14247.45579012
VRTX 1239  760200.99096641 3752717.01447140 -13397.40028053
VRTX 1240  760650.93034397 3752450.06613455 -12543.73779432
VRTX 1241  761108.23630384 3752178.99174166 -11695.84065394
VRTX 1242  761560.93070809 3751910.50030190 -10844.33434830
VRTX 1243  762013.00439797 3751642.35652707 -9992.34224982
VRTX 1244  762469.01608181 3751372.00706404 -9143.43216360
VRTX 1245  762925.66836029 3751101.29880105 -8295.02342922
VRTX 1246  763382.32063876 3750830.59053806 -7446.61469484
VRTX 1247  763838.97291724 3750559.88227507 -6598.20596047
VRTX 1248  764295.39411993 3750289.30343868 -5749.61637807
VRTX 1249  764750.41238651 3750019.51039313 -4899.92880864
VRTX 1250  765187.18302009 3749759.93792928 -4035.96000128
VRTX 1251  765622.86433585 3749500.97559725 -3171.13865558
VRTX 1252  766063.90624179 3749239.01077445 -2310.51269585
VRTX 1253  766525.33930046 3748965.62477488 -1465.84556782
VRTX 1254  766998.63485342 3748685.59453866  -630.46244410
VRTX 1255  767471.75405876 3748405.66307554   205.05869546
VRTX 1256  767947.62301761 3748124.19146306  1038.42778144
VRTX 1257  756084.82696538 3756332.86203325 -23041.55655162
VRTX 1258  756505.37584751 3756082.37544567 -22164.89203233
VRTX 1259  756954.11022540 3755816.10203457 -21310.28647110
VRTX 1260  757374.75599374 3755565.56118059 -20433.69777836
VRTX 1261  757811.72755372 3755305.87617695 -19569.88622305
VRTX 1262  758243.70171575 3755048.99023847 -18702.16352875
VRTX 1263  758656.20941072 3754803.00755615 -17819.20569420
VRTX 1264  759077.87176068 3754551.89731021 -16943.41261390
VRTX 1265  759511.46187543 3754294.10626932 -16076.95462090
VRTX 1266  759946.29872033 3754035.61692924 -15211.47236266
VRTX 1267  760379.38535236 3753778.10789130 -14344.62032641
VRTX 1268  760821.39583338 3753515.60056521 -13484.75240754
VRTX 1269  761267.07766751 3753251.03689767 -12627.75781844
VRTX 1270  761706.21609047 3752990.13822428 -11765.64212615
VRTX 1271  762152.83962395 3752725.04710667 -10909.38454401
VRTX 1272  762605.38208367 3752456.64077174 -10057.75932125
VRTX 1273  763082.18251363 3752174.64743808 -9225.11923726
VRTX 1274  763553.40852806 3751895.77635974 -8388.11642006
VRTX 1275  764028.00651226 3751615.01662590 -7553.75262472
VRTX 1276  764488.95071202 3751341.90443841 -6708.70289855
VRTX 1277  764959.90977869 3751063.18287872 -5871.49115866
VRTX 1278  765433.19803644 3750783.15672858 -5036.10232545
VRTX 1279  765906.57299528 3750503.08201677 -4200.78134755
VRTX 1280  766348.47481637 3750240.63555160 -3340.82838761
VRTX 1281  766819.59764718 3749961.82226688 -2503.74481528
VRTX 1282  767293.92155782 3749681.21604287 -1669.16652036
VRTX 1283  767769.81140951 3749399.73272821  -835.81378586
VRTX 1284  768245.70126120 3749118.24941356    -2.46105136
VRTX 1285  768721.59111289 3748836.76609890   830.89168314
VRTX 1286  756544.85225781 3757221.27745135 -23003.38999560
VRTX 1287  756976.29698937 3756964.68804927 -22135.25295043
VRTX 1288  757425.51947029 3756698.14124947 -21281.02939575
VRTX 1289  757860.99582776 3756439.29371551 -20416.04764249
VRTX 1290  758297.30789278 3756179.97809797 -19551.71994329
VRTX 1291  758751.94003269 3755910.40132372 -18701.73017758
VRTX 1292  759214.84532930 3755636.19071703 -17858.21527462
VRTX 1293  759648.72334496 3755378.23842153 -16991.98260297
VRTX 1294  760110.93232636 3755104.41782414 -16147.92273929
VRTX 1295  760563.18627431 3754836.17308595 -15296.07171710
VRTX 1296  761010.91458948 3754570.46317512 -14440.67877589
VRTX 1297  761487.42065567 3754288.63471594 -13607.80831247
VRTX 1298  761934.45673452 3754023.31252981 -12751.87360282
VRTX 1299  762387.87747026 3753754.41426851 -11900.93574969
VRTX 1300  762849.46293871 3753480.94290353 -11056.38790291
VRTX 1301  763308.99113621 3753208.62382530 -10210.22996367
VRTX 1302  763784.88098790 3752927.14051065 -9376.87722917
VRTX 1303  764260.77083958 3752645.65719599 -8543.52449467
VRTX 1304  764736.66069127 3752364.17388133 -7710.17176017
VRTX 1305  765212.55054297 3752082.69056667 -6876.81902567
VRTX 1306  765681.97114578 3751804.83070753 -6038.40322998
VRTX 1307  766151.30347612 3751527.02029021 -5199.91834916
VRTX 1308  766620.09801146 3751249.51109430 -4361.01257109
VRTX 1309  767089.34763881 3750971.74699929 -3522.46296401
VRTX 1310  767561.35450100 3750692.43856459 -2686.07126566
VRTX 1311  768034.90603464 3750412.26495244 -1850.88848140
VRTX 1312  768510.13184203 3750131.15357199 -1017.01604253
VRTX 1313  769003.33801006 3749839.97131032  -197.21566486
VRTX 1314  769491.25828875 3749551.74969914   626.72163530
VRTX 1315  756569.17003426 3758368.66987633 -23830.02428007
VRTX 1316  757013.35618670 3758104.94394686 -22971.85911799
VRTX 1317  757460.00659401 3757839.83777710 -22115.62256826
VRTX 1318  757893.98287947 3757581.83044025 -21249.46680600
VRTX 1319  758350.81814147 3757311.01968736 -20401.20128095
VRTX 1320  758786.39573105 3757052.11545284 -19536.29875550
VRTX 1321  759251.87288229 3756776.46433875 -18694.79667622
VRTX 1322  759721.32436096 3756498.58718591 -17856.40504506
VRTX 1323  760194.14352828 3756218.82377544 -17020.64908521
VRTX 1324  760671.19802770 3755936.68813632 -16188.20784490
VRTX 1325  761146.66944215 3755655.43919025 -15354.52762673
VRTX 1326  761621.31104271 3755374.65502669 -14520.19796709
VRTX 1327  762094.48979282 3755094.69021227 -13684.72342936
VRTX 1328  762565.82591538 3754815.75746187 -12847.80678665
VRTX 1329  763041.21785985 3754534.55302730 -12014.06437248
VRTX 1330  763514.76197527 3754254.38357012 -11178.87578246
VRTX 1331  763988.42593684 3753974.14698657 -10343.78098824
VRTX 1332  764465.83690531 3753691.81168754 -9511.61873311
VRTX 1333  764942.08579688 3753410.12727302 -8678.54699582
VRTX 1334  765428.69990540 3753122.63725366 -7853.58744105
VRTX 1335  765911.93622584 3752837.03914866 -7025.98431079
VRTX 1336  766390.49746461 3752554.05957803 -6194.72229756
VRTX 1337  766855.53676811 3752278.65370443 -5352.87754328
VRTX 1338  767320.57607161 3752003.24783084 -4511.03278900
VRTX 1339  767809.61351439 3751714.40049101 -3687.96982066
VRTX 1340  768285.98900501 3751432.64516779 -2854.99716423
VRTX 1341  768752.73654562 3751156.28250287 -2014.48933626
VRTX 1342  769232.80402674 3750872.45927910 -1184.40616115
VRTX 1343  769731.92570673 3750577.96371245  -369.23547072
VRTX 1344  770240.20007867 3750278.34168168   438.77200180
VRTX 1345  757015.88507154 3759264.54042848 -23781.44065127
VRTX 1346  757481.65628245 3758988.72461023 -22940.16871342
VRTX 1347  757947.42069791 3758712.91259815 -22098.89145721
VRTX 1348  758413.18591393 3758437.10013768 -21257.61482754
VRTX 1349  758878.95070389 3758161.28791584 -20416.33786442
VRTX 1350  759344.71652907 3757885.47511417 -19575.06171150
VRTX 1351  759810.48123503 3757609.66293937 -18733.78468265
VRTX 1352  760276.24680823 3757333.85027884 -17892.50833252
VRTX 1353  760742.24391737 3757057.90793398 -17051.41319054
VRTX 1354  761209.88133308 3756781.04684600 -16211.60181005
VRTX 1355  761675.39306296 3756505.37636425 -15370.12679324
VRTX 1356  762142.34825340 3756228.89739372 -14529.78147931
VRTX 1357  762608.85523906 3755952.66946472 -13689.08538459
VRTX 1358  763073.92552594 3755677.24623719 -12847.26487900
VRTX 1359  763538.99681396 3755401.82244892 -12005.44515692
VRTX 1360  764004.59973117 3755126.10089274 -11164.04150652
VRTX 1361  764469.74569125 3754850.63528031 -10322.28022541
VRTX 1362  764936.06154803 3754574.51440346 -9481.43454653
VRTX 1363  765407.84766376 3754295.32960985 -8644.87008426
VRTX 1364  765914.64021937 3753996.53755111 -7835.70289028
VRTX 1365  766423.83630003 3753696.39926713 -7028.41677934
VRTX 1366  766932.54537547 3753396.53375697 -6220.74952104
VRTX 1367  767440.91807113 3753096.85665465 -5412.81900011
VRTX 1368  767948.71532150 3752797.50186183 -4604.43811550
VRTX 1369  768457.56360757 3752497.55837917 -3796.87980832
VRTX 1370  768964.83048668 3752198.50064969 -2988.08383656
VRTX 1371  769471.68704702 3751899.67274162 -2178.96673492
VRTX 1372  769980.12667976 3751599.95814753 -1371.08860130
VRTX 1373  770486.79080387 3751301.23802386  -561.82089232
VRTX 1374  770995.06517581 3751001.61599309   246.18658020
VRTX 1375  757462.22234279 3760160.62256908 -23732.56136954
VRTX 1376  757928.02746280 3759884.78775820 -22891.31597013
VRTX 1377  758393.80876430 3759608.96628817 -22050.05192952
VRTX 1378  758859.58552837 3759333.14735958 -21208.78433777
VRTX 1379  759325.35887232 3759057.33034661 -20367.51406930
VRTX 1380  759791.13898451 3758781.50954272 -19526.24909790
VRTX 1381  760256.91658717 3758505.69014443 -18684.98216246
VRTX 1382  760722.69327081 3758229.87126089 -17843.71450774
VRTX 1383  761190.48645949 3757952.92292376 -17004.02504065
VRTX 1384  761664.10118504 3757672.71391753 -16168.89171259
VRTX 1385  762170.71608384 3757374.02136517 -15359.58547816
VRTX 1386  762671.44298752 3757078.62670548 -14545.67109212
VRTX 1387  763168.69321073 3756785.17935022 -13729.03573395
VRTX 1388  763657.51528858 3756496.45263727 -12905.80421345
VRTX 1389  764161.93800416 3756198.98793663 -12094.78229951
VRTX 1390  764657.92703360 3755906.24698171 -11277.15988683
VRTX 1391  765153.49273211 3755613.74313635 -10459.20616051
VRTX 1392  765661.94090113 3755314.02376106 -9651.33470768
VRTX 1393  766161.01785124 3755019.55324781 -8836.12901008
VRTX 1394  766667.18655351 3754721.11061215 -8026.47356658
VRTX 1395  767175.46092546 3754421.48858138 -7218.46609407
VRTX 1396  767683.73529740 3754121.86655062 -6410.45862155
VRTX 1397  768192.00966934 3753822.24451985 -5602.45114903
VRTX 1398  768700.28404129 3753522.62248909 -4794.44367651
VRTX 1399  769208.55841323 3753223.00045832 -3986.43620399
VRTX 1400  769716.69924164 3752923.45322590 -3178.32421561
VRTX 1401  770221.68198333 3752625.67485211 -2367.74059775
VRTX 1402  770717.30929236 3752333.13649842 -1549.83508999
VRTX 1403  771220.32821578 3752036.45806812  -737.71451903
VRTX 1404  771724.03489610 3751739.39442207    73.86778925
VRTX 1405  772252.03612116 3751428.72329175   866.43633426
VRTX 1406  757914.19398771 3761053.54887153 -23688.09174635
VRTX 1407  758395.51268896 3760769.02483371 -22858.98782002
VRTX 1408  758874.34841480 3760485.89152163 -22027.94063001
VRTX 1409  759368.67304524 3760194.08280411 -21209.01560026
VRTX 1410  759847.46309644 3759910.97507459 -20377.93266368
VRTX 1411  760324.44246609 3759628.88151601 -19545.43262417
VRTX 1412  760804.54896931 3759345.03643578 -18715.37998912
VRTX 1413  761282.76448256 3759062.25050757 -17883.84739897
VRTX 1414  761766.70906054 3758776.25570433 -17056.79857592
VRTX 1415  762258.14511101 3758486.06489349 -16235.61284213
VRTX 1416  762758.71107453 3758190.76037711 -15421.57249868
VRTX 1417  763258.06137026 3757896.13676175 -14606.58073095
VRTX 1418  763766.95358701 3757596.16867332 -13799.05680545
VRTX 1419  764266.48676193 3757301.44262650 -12984.20816540
VRTX 1420  764767.65633162 3757005.80002758 -12170.64022532
VRTX 1421  765271.62431370 3756708.59002523 -11359.26242098
VRTX 1422  765775.45502371 3756411.45690959 -10547.77718269
VRTX 1423  766273.13053058 3756117.77135104 -9731.47466643
VRTX 1424  766777.14076463 3755820.53768317 -8920.12992996
VRTX 1425  767282.31299872 3755522.65317384 -8109.69461550
VRTX 1426  767787.32304375 3755224.85950732 -7299.13236619
VRTX 1427  768295.08766568 3754925.52298984 -6490.72594542
VRTX 1428  768820.82003117 3754616.12265802 -5696.38171128
VRTX 1429  769344.99201638 3754307.59630224 -4900.81626878
VRTX 1430  769855.96937686 3754006.46031538 -4094.92424994
VRTX 1431  770377.65328418 3753699.32754327 -3297.41155037
VRTX 1432  770899.95030203 3753391.85136518 -2500.37869262
VRTX 1433  771411.40074065 3753090.45040512 -1694.85692133
VRTX 1434  771938.19303417 3752780.45640282  -901.34222407
VRTX 1435  772448.36308295 3752479.77259489   -94.81837477
VRTX 1436  772978.95781325 3752167.64883057   695.72040204
VRTX 1437  758366.86710697 3761946.08227504 -23644.17112160
VRTX 1438  758868.01703055 3761650.45067999 -22830.58780578
VRTX 1439  759363.86307916 3761357.78980928 -22012.85349129
VRTX 1440  759859.85580491 3761065.04678403 -21195.23397147
VRTX 1441  760355.54008740 3760772.47651925 -20377.37305314
VRTX 1442  760850.83536723 3760480.12413662 -19559.20768768
VRTX 1443  761347.21212112 3760187.16601548 -18741.88872176
VRTX 1444  761843.70445278 3759894.14315871 -17924.66021106
VRTX 1445  762340.17029347 3759601.13513965 -17107.41096760
VRTX 1446  762835.71042144 3759308.64561647 -16289.43722888
VRTX 1447  763332.31528628 3759015.55972935 -15472.29679060
VRTX 1448  763829.60090159 3758722.09255082 -14655.68913152
VRTX 1449  764326.16750682 3758429.02809309 -13838.51874992
VRTX 1450  764841.27141921 3758125.58080587 -13035.85631541
VRTX 1451  765345.35082333 3757828.30839553 -12224.56571387
VRTX 1452  765842.19271121 3757535.08975075 -11407.61077814
VRTX 1453  766367.87994653 3757225.71469653 -10613.23122355
VRTX 1454  766874.61109704 3756926.95703107 -9804.01597178
VRTX 1455  767375.89953728 3756631.24785221 -8990.54106396
VRTX 1456  767886.49285609 3756330.32696883 -8184.34848064
VRTX 1457  768389.53086722 3756033.63784741 -7372.24284839
VRTX 1458  768914.45429916 3755724.69060293 -6577.26551447
VRTX 1459  769446.20643911 3755411.91856823 -5787.63256707
VRTX 1460  769977.95857907 3755099.14653352 -4997.99961968
VRTX 1461  770509.71071903 3754786.37449882 -4208.36667228
VRTX 1462  771041.46285899 3754473.60246412 -3418.73372489
VRTX 1463  771573.21499895 3754160.83042942 -2629.10077750
VRTX 1464  772104.96713890 3753848.05839472 -1839.46783010
VRTX 1465  772636.71927886 3753535.28636002 -1049.83488271
VRTX 1466  773168.47141882 3753222.51432532  -260.20193531
VRTX 1467  773700.22355878 3752909.74229062   529.43101208
VRTX 1468  758845.26019594 3762824.20980731 -23620.37984770
VRTX 1469  759343.29022914 3762530.32567696 -22804.35479619
VRTX 1470  759840.42032037 3762236.94560818 -21987.62541851
VRTX 1471  760339.14467904 3761942.67258299 -21172.14377048
VRTX 1472  760836.79740912 3761648.99978182 -20355.82342830
VRTX 1473  761341.95707013 3761351.12231472 -19545.37827370
VRTX 1474  761842.33532735 3761055.92293349 -18731.19102471
VRTX 1475  762339.69601495 3760762.41370663 -17914.64211985
VRTX 1476  762846.55549300 3760463.58416433 -17105.52730172
VRTX 1477  763343.58179950 3760170.26222584 -16288.71669847
VRTX 1478  763840.60810599 3759876.94028735 -15471.90609521
VRTX 1479  764342.83789001 3759580.70385759 -14659.16791607
VRTX 1480  764853.00020164 3759280.02438328 -13852.63801140
VRTX 1481  765375.50465404 3758972.43202016 -13055.76749920
VRTX 1482  765907.49509558 3758659.52651167 -12266.32105499
VRTX 1483  766439.48553712 3758346.62100318 -11476.87461077
VRTX 1484  766970.09245083 3758034.49041487 -10686.34536913
VRTX 1485  767499.65089596 3757722.94707855 -9894.99555919
VRTX 1486  768031.81469008 3757409.94447450 -9105.68478678
VRTX 1487  768562.98945814 3757097.49582840 -8315.59996788
VRTX 1488  769095.20267835 3756784.46554057 -7526.32787808
VRTX 1489  769626.60591614 3756471.88892755 -6736.42186760
VRTX 1490  770158.43736489 3756159.07247164 -5946.85099005
VRTX 1491  770690.78317793 3755845.96791796 -5157.68267204
VRTX 1492  771224.31571590 3755532.19867429 -4369.44312661
VRTX 1493  771757.68186936 3755218.52262333 -3581.07336282
VRTX 1494  772289.79422804 3754905.54882850 -2791.72233524
VRTX 1495  772821.90658672 3754592.57503366 -2002.37130766
VRTX 1496  773355.85969178 3754278.57022846 -1214.46091279
VRTX 1497  773887.80486486 3753965.69007504  -424.97903989
VRTX 1498  774420.30892061 3753652.49688891   364.06543182
VRTX 1499  759338.11073643 3763694.23965567 -23607.90348270
VRTX 1500  759835.93017429 3763400.47348072 -22791.71361189
VRTX 1501  760333.57638233 3763106.80433258 -21975.38816533
VRTX 1502  760836.15034233 3762810.37512829 -21162.91935039
VRTX 1503  761345.12458238 3762510.36109824 -20355.45961921
VRTX 1504  761877.67439517 3762197.14228338 -19566.45095857
VRTX 1505  762410.22420796 3761883.92346853 -18777.44229792
VRTX 1506  762931.26970151 3761577.14827485 -17979.42995334
VRTX 1507  763463.51683519 3761264.09899193 -17190.18440540
VRTX 1508  763984.51019957 3760957.35299604 -16392.13126269
VRTX 1509  764502.60656495 3760652.22962237 -15591.81082691
VRTX 1510  765020.77636184 3760347.06511939 -14791.54786120
VRTX 1511  765535.78172085 3760043.67303236 -13988.80829536
VRTX 1512  766053.78747718 3759738.60040923 -13188.41694576
VRTX 1513  766573.32898963 3759432.66760217 -12389.22753278
VRTX 1514  767095.35910122 3759125.34091947 -11591.98578483
VRTX 1515  767616.43733865 3758818.54738580 -10793.99906675
VRTX 1516  768135.21758062 3758513.04096977 -9994.21385678
VRTX 1517  768657.32466315 3758205.67117531 -9197.03234898
VRTX 1518  769178.13820689 3757899.02589777 -8398.83847233
VRTX 1519  769704.40674881 3757589.32525111 -7604.91386868
VRTX 1520  770228.79078565 3757280.68012425 -6809.51438523
VRTX 1521  770752.84030610 3756972.22236154 -6013.85309751
VRTX 1522  771289.39018373 3756656.76309229 -5227.97502798
VRTX 1523  771836.43116300 3756335.42770962 -4450.30766274
VRTX 1524  772383.37398351 3756014.14730611 -3672.56347502
VRTX 1525  772927.26870890 3755694.57415445 -2892.43374108
VRTX 1526  773476.78013052 3755371.85506585 -2116.69983073
VRTX 1527  774028.19954824 3755048.06730002 -1342.45918507
VRTX 1528  774569.54614407 3754729.92136724  -560.33519553
VRTX 1529  775116.64496098 3754408.55358945   217.28690394
VRTX 1530  775667.84258001 3754084.89005406   991.70113704
VRTX 1531  759837.83588885 3764560.41900282 -23600.80743025
VRTX 1532  760347.39739546 3764260.07604212 -22793.80731448
VRTX 1533  760856.73979524 3763959.85580414 -21986.63571803
VRTX 1534  761376.21570465 3763653.95974163 -21187.39496181
VRTX 1535  761889.15493425 3763351.72490302 -20383.03837059
VRTX 1536  762414.85827670 3763042.34082713 -19588.67142200
VRTX 1537  762937.78045178 3762734.51449565 -18792.12783424
VRTX 1538  763466.97005192 3762423.17775108 -18000.48935326
VRTX 1539  763993.52732169 3762113.31538664 -17206.79071816
VRTX 1540  764515.92083942 3761805.78515853 -16409.83338460
VRTX 1541  765037.23565106 3761498.85911857 -15612.03181780
VRTX 1542  765557.51548596 3761192.51277377 -14813.42024188
VRTX 1543  766080.73339379 3760884.52080104 -14017.10810494
VRTX 1544  766600.83581821 3760578.27382464 -13218.35768136
VRTX 1545  767123.28079199 3760270.71477577 -12421.44061911
VRTX 1546  767658.97319006 3759955.73578470 -11634.89145598
VRTX 1547  768181.27302816 3759648.25802697 -10837.86080546
VRTX 1548  768733.02460487 3759324.28421739 -10063.88011908
VRTX 1549  769268.19300653 3759009.59871907 -9276.92085798
VRTX 1550  769803.80545302 3758694.66450925 -8490.30912194
VRTX 1551  770339.62864313 3758379.61226096 -7703.86232125
VRTX 1552  770891.00397510 3758055.84918776 -6929.58717255
VRTX 1553  771427.12703821 3757740.62897925 -6143.37506299
VRTX 1554  771973.63217679 3757419.59372337 -5365.28833003
VRTX 1555  772521.43977471 3757097.82895412 -4588.22094745
VRTX 1556  773072.63739375 3756774.16541874 -3813.80671436
VRTX 1557  773623.83501278 3756450.50188335 -3039.39248127
VRTX 1558  774175.03263181 3756126.83834797 -2264.97824817
VRTX 1559  774726.23025084 3755803.17481259 -1490.56401508
VRTX 1560  775277.42786987 3755479.51127720  -716.14978199
VRTX 1561  775828.62548891 3755155.84774182    58.26445111
VRTX 1562  776379.82310794 3754832.18420643   832.67868420
VRTX 1563  760336.76296012 3765427.04535884 -23593.08677147
VRTX 1564  760863.19503193 3765117.25311835 -22799.29015205
VRTX 1565  761384.26569932 3764810.46382469 -22001.29750939
VRTX 1566  761905.94905232 3764503.33136305 -21203.78437599
VRTX 1567  762427.36142949 3764196.35067620 -20406.05916740
VRTX 1568  762947.96888632 3763889.82082887 -19607.70399991
VRTX 1569  763469.16944554 3763582.95878221 -18809.81301515
VRTX 1570  764001.96121925 3763269.60444395 -18020.99372162
VRTX 1571  764523.54573380 3762962.52734218 -17223.40323377
VRTX 1572  765066.03645225 3762643.74058115 -16442.17467474
VRTX 1573  765598.63861170 3762330.49244669 -15653.20698243
VRTX 1574  766122.67847068 3762022.04009541 -14857.53813331
VRTX 1575  766673.13116912 3761698.79379341 -14082.54089922
VRTX 1576  767196.13195864 3761390.92342963 -13286.05883787
VRTX 1577  767731.58692964 3761076.07742253 -12499.32385599
VRTX 1578  768277.34588715 3760755.46010604 -11720.65313554
VRTX 1579  768818.73164659 3760437.29223754 -10938.55979681
VRTX 1580  769365.97657338 3760115.84262294 -10161.05204806
VRTX 1581  769914.97129760 3759793.41293890 -9384.91375218
VRTX 1582  770460.45332227 3759472.95073373 -8606.02629437
VRTX 1583  771011.79389358 3759149.20713013 -7831.72394075
VRTX 1584  771552.23091957 3758831.57065153 -7048.88808993
VRTX 1585  772101.58292359 3758508.94085345 -6273.02941376
VRTX 1586  772648.44020094 3758187.70836305 -5495.21827696
VRTX 1587  773199.93216145 3757863.87996568 -4721.03440583
VRTX 1588  773749.62695705 3757541.05816849 -3945.44401038
VRTX 1589  774305.85266896 3757214.57837556 -3174.96493922
VRTX 1590  774859.34063559 3756889.63200614 -2402.34321253
VRTX 1591  775414.10774323 3756563.96918406 -1630.72258648
VRTX 1592  775965.52493369 3756240.18266573  -856.48019769
VRTX 1593  776520.20194990 3755914.57030427   -84.78906293
VRTX 1594  777074.50202230 3755589.16907074   687.19708129
VRTX 1595  760861.19126152 3766279.38836064 -23605.32427027
VRTX 1596  761389.23438388 3765968.69376345 -22812.78851556
VRTX 1597  761912.06695061 3765660.91762202 -22016.17479715
VRTX 1598  762439.55098019 3765350.53617522 -21223.20147680
VRTX 1599  762966.93736533 3765040.20941952 -20430.15173648
VRTX 1600  763495.63422083 3764729.14866345 -19638.12761626
VRTX 1601  764021.30674496 3764419.78184904 -18843.73654817
VRTX 1602  764558.87729850 3764103.75089460 -18058.65729543
VRTX 1603  765104.65841238 3763783.12116823 -17280.00391532
VRTX 1604  765653.50606495 3763460.77385967 -16503.75051601
VRTX 1605  766204.12408373 3763137.43496101 -15728.88266742
VRTX 1606  766754.14360100 3762814.43128574 -14953.54641055
VRTX 1607  767300.65883832 3762493.39037351 -14175.46758121
VRTX 1608  767852.44777057 3762169.39564093 -13401.51613059
VRTX 1609  768402.39687648 3761846.43140338 -12626.12476732
VRTX 1610  768953.59140363 3761522.76959977 -11851.70811441
VRTX 1611  769496.43269882 3761203.78647913 -11070.75392904
VRTX 1612  770040.47855998 3760884.12867564 -10290.74247926
VRTX 1613  770583.53290186 3760565.02622658 -9509.95503171
VRTX 1614  771122.86145914 3760248.01060631 -8726.25165438
VRTX 1615  771665.66659051 3759929.04774118 -7945.26916593
VRTX 1616  772208.30605188 3759610.17766857 -7164.15701833
VRTX 1617  772752.97076973 3759290.17324065 -6384.62990753
VRTX 1618  773293.08745039 3758972.71618891 -5601.54334321
VRTX 1619  773838.91075302 3758652.06283242 -4822.92298151
VRTX 1620  774393.82585747 3758326.31711666 -4051.41818295
VRTX 1621  774952.65389991 3757998.37974665 -3282.97578699
VRTX 1622  775511.48194236 3757670.44237664 -2514.53339102
VRTX 1623  776070.30998480 3757342.50500663 -1746.09099505
VRTX 1624  776629.13802724 3757014.56763662  -977.64859908
VRTX 1625  777187.96606968 3756686.63026661  -209.20620311
VRTX 1626  777746.79411213 3756358.69289660   559.23619285
VRTX 1627  761404.36523645 3767121.23182601 -23632.23279101
VRTX 1628  761942.76091693 3766804.73871425 -22847.79931156
VRTX 1629  762481.66268034 3766487.96214315 -22063.76191038
VRTX 1630  763020.10636141 3766171.44214604 -21279.36599787
VRTX 1631  763558.41716052 3765854.99657672 -20494.86608729
VRTX 1632  764097.64334190 3765538.03829765 -19711.08258699
VRTX 1633  764636.86952328 3765221.08001858 -18927.29908669
VRTX 1634  765175.08735612 3764904.68652008 -18142.72641744
VRTX 1635  765715.23736100 3764587.21080330 -17359.66593383
VRTX 1636  766255.49177457 3764269.67660674 -16576.68716412
VRTX 1637  766794.76579653 3763952.69153194 -15792.94110554
VRTX 1638  767335.17690560 3763635.06956952 -15010.08497123
VRTX 1639  767874.50326500 3763318.05518029 -14226.37987376
VRTX 1640  768416.31194497 3762999.65043209 -13444.61752749
VRTX 1641  768955.74292851 3762682.57744241 -12660.99431255
VRTX 1642  769496.51904452 3762364.75103795 -11878.42384547
VRTX 1643  770046.42185871 3762041.81272861 -11102.99625267
VRTX 1644  770602.79701532 3761715.24923103 -10332.63414218
VRTX 1645  771161.21647236 3761387.54071155 -9563.87197294
VRTX 1646  771718.70038280 3761060.35619595 -8794.37761210
VRTX 1647  772275.25702991 3760733.69104473 -8024.15754244
VRTX 1648  772831.65489876 3760407.11482593 -7253.81320733
VRTX 1649  773390.60684035 3760079.10805945 -6485.46777919
VRTX 1650  773949.55878195 3759751.10129296 -5717.12235105
VRTX 1651  774503.99667767 3759425.62286396 -4945.24407220
VRTX 1652  775062.82472012 3759097.68549395 -4176.80167623
VRTX 1653  775621.65276256 3758769.74812394 -3408.35928027
VRTX 1654  776180.48080501 3758441.81075393 -2639.91688430
VRTX 1655  776739.30884745 3758113.87338392 -1871.47448833
VRTX 1656  777298.13688989 3757785.93601391 -1103.03209237
VRTX 1657  777856.96493233 3757457.99864390  -334.58969640
VRTX 1658  778415.79297477 3757130.06127389   433.85269957
VRTX 1659  761943.17748755 3767965.51831260 -23655.72767361
VRTX 1660  762482.66963768 3767648.41106323 -22872.15232979
VRTX 1661  763022.16178781 3767331.30381387 -22088.57698597
VRTX 1662  763561.65393794 3767014.19656450 -21305.00164215
VRTX 1663  764101.14608808 3766697.08931513 -20521.42629833
VRTX 1664  764640.63823821 3766379.98206576 -19737.85095451
VRTX 1665  765180.13038834 3766062.87481639 -18954.27561069
VRTX 1666  765723.68348402 3765743.49301308 -18173.87850535
VRTX 1667  766277.82354736 3765418.18140134 -17401.76713243
VRTX 1668  766829.43548006 3765094.28580700 -16627.67715576
VRTX 1669  767383.16524838 3764769.20400336 -15855.24467156
VRTX 1670  767940.03270957 3764442.36476376 -15085.26785590
VRTX 1671  768483.30336570 3764123.14115612 -14304.64970347
VRTX 1672  769042.29247970 3763795.11356920 -13536.33336775
VRTX 1673  769593.80788636 3763471.27203953 -12762.16784641
VRTX 1674  770150.61056761 3763144.46908348 -11992.14033169
VRTX 1675  770702.73717470 3762820.28521768 -11218.45315726
VRTX 1676  771260.27908221 3762493.06821766 -10449.00418696
VRTX 1677  771817.34177168 3762166.11962982 -9679.18016380
VRTX 1678  772369.61131054 3761841.85570730 -8905.60485278
VRTX 1679  772922.54411663 3761517.22028581 -8132.54863797
VRTX 1680  773480.38460829 3761189.83604745 -7363.33335011
VRTX 1681  774031.38628301 3760866.28226136 -6588.76576412
VRTX 1682  774584.64140917 3760541.46630694 -5815.96180830
VRTX 1683  775137.12304991 3760217.08358520 -5042.55249566
VRTX 1684  775691.80249679 3759891.46986231 -4270.86326322
VRTX 1685  776248.25382477 3759564.86370080 -3500.56076711
VRTX 1686  776801.34944449 3759240.13708666 -2727.63197596
VRTX 1687  777356.21690710 3758914.41805531 -1956.08989123
VRTX 1688  777907.49760749 3758590.70798568 -1181.74068052
VRTX 1689  778462.45938496 3758264.93612814  -410.27240992
VRTX 1690  779017.45851203 3757939.14335094   361.16662959
VRTX 1691  762483.34113597 3768809.04787545 -23680.28020718
VRTX 1692  763028.70015491 3768488.65456635 -22901.29648077
VRTX 1693  763575.37918901 3768167.52191080 -22123.34584454
VRTX 1694  764122.39273491 3767846.20189369 -21345.65700899
VRTX 1695  764666.79204954 3767526.34611932 -20565.92218430
VRTX 1696  765210.00891819 3767207.15263828 -19785.26193590
VRTX 1697  765755.37250461 3766886.75677091 -19006.28178416
VRTX 1698  766303.88769731 3766564.59567464 -18229.76819009
VRTX 1699  766857.91813557 3766239.34546440 -17457.57102073
VRTX 1700  767412.22225004 3765913.94196689 -16685.58803998
VRTX 1701  767967.40966213 3765588.04373039 -15914.29635894
VRTX 1702  768521.01875872 3765263.02951553 -15141.76943281
VRTX 1703  769075.61354992 3764937.46320867 -14370.01394586
VRTX 1704  769632.52048048 3764610.60186210 -13600.06802033
VRTX 1705  770189.32269757 3764283.79916602 -12830.04014235
VRTX 1706  770746.52089620 3763956.77467890 -12060.32217342
VRTX 1707  771298.68260647 3763632.57115166 -11286.66247195
VRTX 1708  771855.13177260 3763305.96620102 -10516.35828391
VRTX 1709  772410.45222914 3762979.99344571 -9745.17072813
VRTX 1710  772961.92319091 3762656.17680983 -8970.97042265
VRTX 1711  773513.40166937 3762332.35596381 -8196.77600000
VRTX 1712  774064.86298851 3762008.54472881 -7422.56814786
VRTX 1713  774616.29735521 3761684.74858998 -6648.33920181
VRTX 1714  775167.83257451 3761360.89596316 -5874.18918653
VRTX 1715  775719.36904481 3761037.04263565 -5100.04015033
VRTX 1716  776270.90599101 3760713.18904159 -4325.89148658
VRTX 1717  776822.44293721 3760389.33544752 -3551.74282284
VRTX 1718  777373.97988342 3760065.48185346 -2777.59415910
VRTX 1719  777925.51682962 3759741.62825940 -2003.44549535
VRTX 1720  778477.05377582 3759417.77466533 -1229.29683161
VRTX 1721  779028.59072202 3759093.92107127  -455.14816786
VRTX 1722  779580.12766822 3758770.06747720   319.00049588
VRTX 1723  763022.94378339 3769652.89165749 -23704.39368168
VRTX 1724  763569.80910721 3769331.65466023 -22926.58884233
VRTX 1725  764120.06574853 3769008.51817071 -22151.43816705
VRTX 1726  764667.47065221 3768686.97895233 -21374.05562183
VRTX 1727  765213.80336884 3768366.04027076 -20595.83394540
VRTX 1728  765758.42374295 3768046.06067998 -19816.27212962
VRTX 1729  766307.17413536 3767723.76784728 -19039.94261110
VRTX 1730  766858.92517617 3767399.79433786 -18265.96150531
VRTX 1731  767410.84391632 3767075.72689928 -17492.11164691
VRTX 1732  767962.77506798 3766751.65250896 -16718.27150219
VRTX 1733  768514.67720186 3766427.59437162 -15944.40864714
VRTX 1734  769066.54780519 3766103.55389469 -15170.52111518
VRTX 1735  769618.55518490 3765779.43680869 -14396.74062920
VRTX 1736  770170.39676983 3765455.41258510 -13622.83038642
VRTX 1737  770722.31387099 3765131.34606452 -12848.97924528
VRTX 1738  771274.15839065 3764807.32019718 -12075.07129932
VRTX 1739  771826.07620345 3764483.25327801 -11301.22071514
VRTX 1740  772377.99179312 3764159.18760403 -10527.36839107
VRTX 1741  772929.90515964 3763835.12317524 -9753.51432708
VRTX 1742  773481.75114407 3763511.09648747 -8979.60752750
VRTX 1743  774033.65232870 3763187.03888181 -8205.74392953
VRTX 1744  774585.56013699 3762862.97756622 -7431.88551547
VRTX 1745  775137.46572205 3762538.91749587 -6658.02536143
VRTX 1746  775689.32667237 3762214.88242563 -5884.13027468
VRTX 1747  776241.20177394 3761890.83942922 -5110.24626319
VRTX 1748  776793.16913761 3761566.74475638 -4336.43445926
VRTX 1749  777345.06380246 3761242.69080249 -3562.56575869
VRTX 1750  777896.89518391 3760918.67229391 -2788.64753030
VRTX 1751  778448.72453830 3760594.65492070 -2014.72771547
VRTX 1752  779000.61678303 3760270.60232232 -1240.85712082
VRTX 1753  779552.50680437 3759946.55096927  -466.98478607
VRTX 1754  780105.03107410 3759622.14437084   306.39116363
VRTX 1755  763559.04889634 3770498.69442439 -23725.76986297
VRTX 1756  764093.04260786 3770184.66687533 -22937.89124814
VRTX 1757  764628.95271583 3769869.56594396 -22151.51247242
VRTX 1758  765164.12085381 3769554.88059333 -21364.55300496
VRTX 1759  765699.50147936 3769240.07622746 -20577.75983772
VRTX 1760  766235.75015382 3768924.78566347 -19791.64603602
VRTX 1761  766772.85412490 3768609.01604398 -19006.20161946
VRTX 1762  767322.26953956 3768286.35072931 -18230.39257069
VRTX 1763  767874.50032445 3767962.10851307 -17456.78692945
VRTX 1764  768426.73989995 3767637.86137316 -16683.18816805
VRTX 1765  768978.96335189 3767313.62326413 -15909.57678779
VRTX 1766  769531.10152952 3766989.43291762 -15135.89866886
VRTX 1767  770083.21855078 3766665.25442090 -14362.20399221
VRTX 1768  770635.32934851 3766341.07941000 -13588.50444482
VRTX 1769  771187.44414805 3766016.90215766 -12814.80802937
VRTX 1770  771739.55361405 3765692.72789268 -12041.10743971
VRTX 1771  772291.66085826 3765368.55487212 -11267.40511120
VRTX 1772  772843.76588065 3765044.38309602 -10493.70104382
VRTX 1773  773395.86868121 3764720.21256437 -9719.99523755
VRTX 1774  773947.97903721 3764396.03780089 -8946.29534444
VRTX 1775  774500.07850500 3764071.86913594 -8172.58692983
VRTX 1776  775052.17575089 3763747.70171549 -7398.87677629
VRTX 1777  775604.27077486 3763423.53553954 -6625.16488379
VRTX 1778  776156.37779813 3763099.36264274 -5851.46238236
VRTX 1779  776708.46948923 3762775.19833355 -5077.74788145
VRTX 1780  777260.57540157 3762451.02605898 -4304.04451057
VRTX 1781  777812.66375977 3762126.86361656 -3530.32740120
VRTX 1782  778364.76856117 3761802.69196424 -2756.62316087
VRTX 1783  778916.83381012 3761478.54246541 -1982.88796540
VRTX 1784  779468.91550223 3761154.38375670 -1209.16563892
VRTX 1785  780020.99497227 3760830.22629259  -435.44157336
VRTX 1786  780573.89954917 3760505.60668239   337.63673460
VRTX 1787  764094.99556780 3771344.58593508 -23747.02204239
VRTX 1788  764611.44234897 3771040.38650099 -22945.41058412
VRTX 1789  765122.85471397 3770739.00686614 -22139.85901508
VRTX 1790  765640.20540449 3770434.30114833 -21338.95498799
VRTX 1791  766158.23616115 3770129.21452241 -20538.58320451
VRTX 1792  766679.85915882 3769822.11586607 -19741.02283492
VRTX 1793  767209.77481560 3769510.37245389 -18949.95259134
VRTX 1794  767758.57816603 3769188.04995917 -18173.66451962
VRTX 1795  768311.18056936 3768863.59959775 -17400.34972001
VRTX 1796  768864.31350900 3768538.85208055 -16627.45013674
VRTX 1797  769417.25496279 3768214.21181544 -15854.40068992
VRTX 1798  769970.01957837 3767889.67059821 -15081.21284332
VRTX 1799  770523.14520586 3767564.92717658 -14308.30753730
VRTX 1800  771075.71620464 3767240.49440500 -13534.96815939
VRTX 1801  771628.81468710 3766915.76618742 -12762.04160872
VRTX 1802  772165.63215316 3766600.15704068 -11976.37296328
VRTX 1803  772706.92914786 3766282.03888971 -11194.21015416
VRTX 1804  773248.49597583 3765963.76960392 -10412.25852601
VRTX 1805  773790.19733786 3765645.42496498 -9630.41218895
VRTX 1806  774328.23295132 3765329.13352838 -8845.69690842
VRTX 1807  774870.82022304 3765010.29268743 -8064.54391537
VRTX 1808  775420.79920431 3764687.31171656 -7289.17593360
VRTX 1809  775973.32286745 3764362.90545789 -6515.79950915
VRTX 1810  776525.84653057 3764038.49919921 -5742.42308470
VRTX 1811  777078.37019370 3763714.09294054 -4969.04666025
VRTX 1812  777630.89385683 3763389.68668186 -4195.67023580
VRTX 1813  778183.41751997 3763065.28042319 -3422.29381135
VRTX 1814  778735.94118309 3762740.87416452 -2648.91738690
VRTX 1815  779288.46484622 3762416.46790584 -1875.54096245
VRTX 1816  779840.98850936 3762092.06164717 -1102.16453800
VRTX 1817  780393.51217249 3761767.65538849  -328.78811356
VRTX 1818  780946.03583562 3761443.24912982   444.58831089
VRTX 1819  764634.66634227 3772188.39155886 -23771.18883551
VRTX 1820  765145.52597036 3771887.32151445 -22965.20467517
VRTX 1821  765656.38559845 3771586.25147004 -22159.22051483
VRTX 1822  766167.24522653 3771285.18142562 -21353.23635449
VRTX 1823  766678.10485462 3770984.11138121 -20547.25219415
VRTX 1824  767191.31634624 3770681.72404742 -19743.10868474
VRTX 1825  767710.10087463 3770376.21523054 -18943.32682948
VRTX 1826  768226.01369220 3770072.31487187 -18141.29747255
VRTX 1827  768778.97207100 3769747.66512698 -17368.26127184
VRTX 1828  769293.70655054 3769444.42476077 -16565.30970623
VRTX 1829  769826.65099694 3769130.98490984 -15776.60989969
VRTX 1830  770367.79458354 3768812.95268345 -14994.32702800
VRTX 1831  770879.49946507 3768511.40920876 -14189.00439267
VRTX 1832  771429.44240251 3768188.44842621 -13413.60820174
VRTX 1833  771955.38591611 3767878.92982937 -12619.42921952
VRTX 1834  772491.32896378 3767563.81044833 -11833.07622356
VRTX 1835  773038.82547947 3767242.21991765 -11055.76537712
VRTX 1836  773575.62088798 3766926.62312545 -10270.07946867
VRTX 1837  774124.72024376 3766604.13483679 -9494.02306112
VRTX 1838  774671.46395772 3766282.96595376 -8716.12304562
VRTX 1839  775211.93837295 3765965.30853327 -7933.31645694
VRTX 1840  775765.08056549 3765640.55583348 -7160.42411531
VRTX 1841  776318.44420623 3765315.67909955 -6387.70508682
VRTX 1842  776871.53366673 3764990.95593522 -5614.77147524
VRTX 1843  777424.32978005 3764666.39707596 -4841.60827987
VRTX 1844  777977.38576595 3764341.69266089 -4068.64846990
VRTX 1845  778530.59040993 3764016.90498177 -3295.80500496
VRTX 1846  779083.71998080 3763692.15935143 -2522.90278517
VRTX 1847  779636.63354601 3763367.53470684 -1749.83151177
VRTX 1848  780190.16053810 3763042.56647908  -977.24032778
VRTX 1849  780742.78240835 3762718.10521416  -203.94076366
VRTX 1850  781296.30159287 3762393.14135945   568.65653081
VRTX 1851  765174.33711673 3773032.19718264 -23795.35562862
VRTX 1852  765676.95721176 3772735.74213792 -22982.92292057
VRTX 1853  766183.04406549 3772437.34534599 -22173.20341953
VRTX 1854  766676.85020477 3772145.82703771 -21353.87260041
VRTX 1855  767180.21569396 3771848.95449435 -20542.02326399
VRTX 1856  767693.81839525 3771546.34804224 -19738.18592900
VRTX 1857  768209.49501686 3771242.57997800 -18935.97171683
VRTX 1858  768727.35241495 3770937.59045099 -18135.46425686
VRTX 1859  769238.47396227 3770636.37370444 -17329.68508370
VRTX 1860  769759.67839948 3770329.50948570 -16531.79713400
VRTX 1861  770273.59038899 3770026.72979986 -15728.20185882
VRTX 1862  770790.92506098 3769722.03305411 -14927.28529506
VRTX 1863  771304.65265379 3769419.35664970 -14123.54570456
VRTX 1864  771815.51228188 3769118.28660529 -13317.56154422
VRTX 1865  772326.37190997 3768817.21656087 -12511.57738388
VRTX 1866  772858.53661428 3768504.21344701 -11722.26732383
VRTX 1867  773382.54808307 3768195.77699721 -10926.57625554
VRTX 1868  773935.52819153 3767871.11508144 -10153.55706122
VRTX 1869  774473.68145587 3767554.75774806 -9368.93385840
VRTX 1870  775022.41486198 3767232.47442946 -8592.59104580
VRTX 1871  775565.50738628 3766913.35059426 -7811.83348115
VRTX 1872  776090.26509564 3766604.49617174 -7016.72644692
VRTX 1873  776643.92086212 3766279.45581686 -6244.23604628
VRTX 1874  777190.49183360 3765958.38368767 -5466.20083645
VRTX 1875  777737.48077438 3765637.07745199 -4688.49274407
VRTX 1876  778286.82887649 3765314.44983939 -3912.63101413
VRTX 1877  778840.70860956 3764989.28403982 -3140.31589760
VRTX 1878  779394.58834263 3764664.11824024 -2368.00078107
VRTX 1879  779948.46807570 3764338.95244067 -1595.68566455
VRTX 1880  780502.34780878 3764013.78664109  -823.37054802
VRTX 1881  781056.22754185 3763688.62084152   -51.05543149
VRTX 1882  781610.10727491 3763363.45504194   721.25968504
VRTX 1883  765713.22941049 3773876.43883697 -23818.91315542
VRTX 1884  766198.02980986 3773589.96468430 -22992.53412822
VRTX 1885  766682.83020924 3773303.49053162 -22166.15510103
VRTX 1886  767167.63060861 3773017.01637895 -21339.77607383
VRTX 1887  767655.74275698 3772728.68730070 -20515.98893761
VRTX 1888  768152.13057753 3772435.72298108 -19698.67863285
VRTX 1889  768679.55832221 3772125.37305971 -18905.66126196
VRTX 1890  769202.83078351 3771817.35053133 -18109.39182049
VRTX 1891  769726.48117162 3771509.11632445 -17313.41815779
VRTX 1892  770250.50885666 3771200.67079184 -16517.73978091
VRTX 1893  770778.49625116 3770890.00740808 -15725.16041161
VRTX 1894  771303.08674027 3770581.24664638 -14929.92250495
VRTX 1895  771822.56640691 3770275.34847943 -14130.68468927
VRTX 1896  772337.28701061 3769972.11588513 -13327.72226394
VRTX 1897  772848.49832373 3769670.84886035 -12522.01334464
VRTX 1898  773360.40906874 3769369.19008060 -11716.85182529
VRTX 1899  773873.43452398 3769066.90694661 -10912.56271729
VRTX 1900  774387.17330245 3768764.22427707 -10108.83188107
VRTX 1901  774899.82241110 3768462.15193651 -9304.24823101
VRTX 1902  775411.60728976 3768160.56365507 -8498.98820424
VRTX 1903  775924.03002114 3767858.61810945 -7694.22738339
VRTX 1904  776435.73931680 3767557.07216239 -6888.90820271
VRTX 1905  776947.93550856 3767255.25350263 -6083.97008400
VRTX 1906  777459.56918870 3766953.74990816 -5278.59172396
VRTX 1907  777994.70332787 3766639.08360042 -4491.60564784
VRTX 1908  778541.24436922 3766318.02823524 -3713.54701364
VRTX 1909  779094.31120984 3765993.31774039 -2940.59569896
VRTX 1910  779647.79532847 3765668.37352626 -2167.97096068
VRTX 1911  780201.16823858 3765343.49160051 -1395.25918672
VRTX 1912  780754.74501801 3765018.49548664  -622.70696804
VRTX 1913  781308.60729348 3764693.33946515   149.62181141
VRTX 1914  781862.48702655 3764368.17366557   921.93692794
VRTX 1915  766738.48194955 3774433.33266189 -23017.31244518
VRTX 1916  767223.28234892 3774146.85850921 -22190.93341798
VRTX 1917  767708.08274830 3773860.38435654 -21364.55439079
VRTX 1918  768194.30218562 3773573.11539430 -20539.28595249
VRTX 1919  768685.53317897 3773283.03943688 -19717.93973380
VRTX 1920  769172.65204490 3772995.26670062 -18893.37521989
VRTX 1921  769666.57545020 3772703.68271110 -18074.13617727
VRTX 1922  770160.90819925 3772411.86944631 -17255.21750144
VRTX 1923  770655.64961182 3772119.82728723 -16436.61866002
VRTX 1924  771141.32445885 3771832.86335247 -15610.92400625
VRTX 1925  771636.68286796 3771540.47561085 -14792.80804797
VRTX 1926  772130.34363614 3771249.03872558 -13973.36345632
VRTX 1927  772623.14195402 3770958.08490261 -13153.24388082
VRTX 1928  773120.37307689 3770664.64824555 -12336.59357404
VRTX 1929  773644.24913846 3770356.28763793 -11540.79653132
VRTX 1930  774168.60389450 3770047.65891139 -10745.37413168
VRTX 1931  774697.03051470 3769736.74951533 -9953.13851583
VRTX 1932  775221.16739885 3769428.24281981 -9157.54560200
VRTX 1933  775749.29172019 3769117.50274271 -8365.07339645
VRTX 1934  776273.44083529 3768808.98919658 -7569.49005500
VRTX 1935  776792.70193091 3768503.21345224 -6770.08117797
VRTX 1936  777318.62725374 3768193.70504414 -5975.88795902
VRTX 1937  777844.32053101 3767884.32660581 -5181.51313307
VRTX 1938  778375.66843078 3767571.78098786 -4391.56381313
VRTX 1939  778911.11536705 3767256.93948105 -3604.82254298
VRTX 1940  779444.69874676 3766943.14176069 -2816.62278808
VRTX 1941  779975.11415727 3766631.11843420 -2025.94366931
VRTX 1942  780511.10175324 3766315.97410145 -1239.62553842
VRTX 1943  781047.30428118 3766000.70938433  -453.47562083
VRTX 1944  781577.52244919 3765688.79653425   337.35786684
VRTX 1945  767261.79015335 3775286.30303542 -23028.67331630
VRTX 1946  767727.06530641 3775010.76506142 -22187.01314616
VRTX 1947  768191.31938783 3774735.79899425 -21344.55384953
VRTX 1948  768681.66443793 3774446.21925766 -20522.51426057
VRTX 1949  769173.80449643 3774155.63412875 -19701.87950817
VRTX 1950  769668.96216558 3773863.35882248 -18883.60644375
VRTX 1951  770166.38298931 3773569.81591310 -18067.10460353
VRTX 1952  770651.54347167 3773283.14007632 -17241.00738992
VRTX 1953  771151.03632156 3772988.43661574 -16426.12719007
VRTX 1954  771642.13768360 3772698.43326540 -15604.67951737
VRTX 1955  772126.93808297 3772411.95911273 -14778.30049018
VRTX 1956  772611.73848235 3772125.48496005 -13951.92146298
VRTX 1957  773099.80868285 3771837.17937700 -13128.10149689
VRTX 1958  773587.46039676 3771549.10819017 -12303.95400851
VRTX 1959  774081.96724145 3771257.19741362 -11485.17158604
VRTX 1960  774580.92147061 3770962.79563693 -10669.86984271
VRTX 1961  775105.42452416 3770654.08384828 -9874.56350591
VRTX 1962  775599.31181611 3770362.52008602 -9055.29619972
VRTX 1963  776098.30022348 3770068.09916597 -8240.02120546
VRTX 1964  776619.27000840 3769761.36637704 -7441.94960864
VRTX 1965  777105.17275825 3769474.27479288 -6616.43331962
VRTX 1966  777617.85457804 3769172.18413067 -5811.87527044
VRTX 1967  778130.16768053 3768870.29998867 -5007.02865018
VRTX 1968  778658.84975967 3768559.24750891 -4214.99296545
VRTX 1969  779187.53183880 3768248.19502915 -3422.95728072
VRTX 1970  779716.21391793 3767937.14254939 -2630.92159599
VRTX 1971  780244.89599706 3767626.09006963 -1838.88591126
VRTX 1972  780773.57807619 3767315.03758987 -1046.85022653
VRTX 1973  781302.26015532 3767003.98511011  -254.81454180
VRTX 1974  781830.94223445 3766692.93263034   537.22114293
VRTX 1975  767793.47267875 3776134.58291358 -23046.58822538
VRTX 1976  768251.51811499 3775863.09433664 -22199.26982515
VRTX 1977  768709.56571469 3775591.60454793 -21351.95311813
VRTX 1978  769167.61214952 3775320.11541167 -20504.63549944
VRTX 1979  769658.29380647 3775030.34714006 -19682.85935080
VRTX 1980  770144.69291678 3774742.97754216 -18857.73153089
VRTX 1981  770624.79188993 3774459.13667956 -18027.67300255
VRTX 1982  771105.30262911 3774175.06518494 -17197.93673675
VRTX 1983  771596.91853551 3773884.77363599 -16376.89176452
VRTX 1984  772084.36412754 3773596.81789896 -15552.58295792
VRTX 1985  772569.12227339 3773310.36741267 -14726.17086164
VRTX 1986  773032.65510601 3773035.80532022 -13883.14709038
VRTX 1987  773518.72534658 3772748.61992376 -13057.76188547
VRTX 1988  774011.60432737 3772457.62092113 -12237.70543958
VRTX 1989  774504.84506019 3772166.41929956 -11417.93211353
VRTX 1990  774997.67904771 3771875.44549787 -10597.84045432
VRTX 1991  775489.17897331 3771585.21891029 -9776.70471146
VRTX 1992  775976.95239397 3771297.07955496 -8952.65247504
VRTX 1993  776468.58135180 3771006.78069585 -8131.61771732
VRTX 1994  776960.88612067 3770716.10331191 -7311.11187304
VRTX 1995  777453.03988000 3770425.51050911 -6490.48784338
VRTX 1996  777940.48201766 3770137.55670688 -5666.17633328
VRTX 1997  778441.16319970 3769842.18765609 -4852.22616388
VRTX 1998  778953.13947553 3769540.49217223 -4047.11593125
VRTX 1999  779481.30166242 3769229.73088646 -3254.67336060
VRTX 2000  779993.49450667 3768927.91410165 -2449.73262202
VRTX 2001  780516.52234982 3768620.02858501 -1653.27173379
VRTX 2002  781034.49652726 3768314.97364937  -852.85566944
VRTX 2003  781552.71292018 3768009.78304773   -52.62917142
VRTX 2004  782077.03064451 3767701.17506281   742.82221053
VRTX 2005  768333.90850178 3776977.96003020 -23071.35377234
VRTX 2006  768791.96937467 3776706.46280712 -22224.04745338
VRTX 2007  769250.03024756 3776434.96558404 -21376.74113442
VRTX 2008  769708.09112045 3776163.46836096 -20529.43481546
VRTX 2009  770166.15199334 3775891.97113787 -19682.12849650
VRTX 2010  770624.21286622 3775620.47391479 -18834.82217754
VRTX 2011  771082.27373912 3775348.97669171 -17987.51585858
VRTX 2012  771540.32119870 3775077.48698148 -17140.19904190
VRTX 2013  771998.36127658 3774806.00140577 -16292.87644804
VRTX 2014  772456.39839287 3774534.51748887 -15445.55153633
VRTX 2015  772914.43553578 3774263.03355706 -14598.22664545
VRTX 2016  773373.15849708 3773991.16549527 -13751.43850011
VRTX 2017  773844.06112815 3773712.47554541 -12914.18259174
VRTX 2018  774339.21517002 3773420.20227079 -12095.90668850
VRTX 2019  774838.93833566 3773125.36980932 -11281.20674184
VRTX 2020  775333.79494331 3772833.26312895 -10462.69805613
VRTX 2021  775829.05926280 3772540.92808735 -9644.50846002
VRTX 2022  776322.64821149 3772249.53142849 -8825.00765992
VRTX 2023  776820.80833267 3771955.57443527 -8009.08441984
VRTX 2024  777322.24007299 3771659.78499339 -7195.72166369
VRTX 2025  777814.67043556 3771369.03726386 -6375.31411344
VRTX 2026  778316.48108730 3771073.03559199 -5562.24790666
VRTX 2027  778818.29173903 3770777.03392012 -4749.18169988
VRTX 2028  779320.10239077 3770481.03224824 -3936.11549311
VRTX 2029  779821.91304251 3770185.03057637 -3123.04928633
VRTX 2030  780323.72369424 3769889.02890449 -2309.98307955
VRTX 2031  780825.53434598 3769593.02723262 -1496.91687278
VRTX 2032  781327.34499772 3769297.02556075  -683.85066600
VRTX 2033  781829.15564945 3769001.02388887   129.21554078
VRTX 2034  782330.96630119 3768705.02221700   942.28174755
VRTX 2035  768874.26294028 3777821.38273066 -23096.05562493
VRTX 2036  769332.32381317 3777549.88550758 -22248.74930597
VRTX 2037  769790.38468606 3777278.38828450 -21401.44298701
VRTX 2038  770248.44555895 3777006.89106141 -20554.13666805
VRTX 2039  770706.50643184 3776735.39383833 -19706.83034909
VRTX 2040  771164.56730473 3776463.89661525 -18859.52403013
VRTX 2041  771622.62817762 3776192.39939217 -18012.21771117
VRTX 2042  772080.68583986 3775920.90396738 -17164.90887944
VRTX 2043  772538.74313234 3775649.40874971 -16317.59975832
VRTX 2044  772996.80373710 3775377.91167680 -15470.29322952
VRTX 2045  773454.86062113 3775106.41668790 -14622.98378873
VRTX 2046  773913.08816409 3774834.82611216 -13775.80791162
VRTX 2047  774377.72186641 3774559.64741762 -12933.64571962
VRTX 2048  774836.01216111 3774288.02169434 -12086.51895423
VRTX 2049  775301.30989775 3774012.47107117 -11244.87645879
VRTX 2050  775767.04701156 3773736.67435087 -10403.57783535
VRTX 2051  776233.22277521 3773460.63194081 -9562.62251466
VRTX 2052  776692.18337184 3773188.63077840 -8716.02035107
VRTX 2053  777151.14396847 3772916.62961598 -7869.41818748
VRTX 2054  777626.28052800 3772635.56822367 -7035.47590010
VRTX 2055  778087.52428378 3772362.28825350 -6190.66061698
VRTX 2056  778563.14009922 3772080.95842778 -5357.09341210
VRTX 2057  779064.95075096 3771784.95675590 -4544.02720533
VRTX 2058  779566.76140270 3771488.95508403 -3730.96099855
VRTX 2059  780068.57205444 3771192.95341215 -2917.89479178
VRTX 2060  780570.38270617 3770896.95174028 -2104.82858500
VRTX 2061  781072.19335791 3770600.95006841 -1291.76237822
VRTX 2062  781574.00400965 3770304.94839653  -478.69617145
VRTX 2063  782075.81466138 3770008.94672466   334.37003533
VRTX 2064  769402.67555965 3778671.49409797 -23111.41139080
VRTX 2065  769861.09319849 3778399.79704867 -22264.38428939
VRTX 2066  770319.36429807 3778128.18207667 -21417.24250121
VRTX 2067  770777.70291417 3777856.52928836 -20570.15355384
VRTX 2068  771236.18946127 3777584.79364323 -19723.18038245
VRTX 2069  771694.57116271 3777313.11672262 -18876.12515517
VRTX 2070  772153.00695492 3777041.40950553 -18029.11226123
VRTX 2071  772611.33406591 3776769.76316129 -17182.01430955
VRTX 2072  773069.57051093 3776498.16759947 -16334.84539949
VRTX 2073  773527.97678098 3776226.47691787 -15487.80940048
VRTX 2074  773986.43186456 3775954.75889560 -14640.81160464
VRTX 2075  774444.60415313 3775683.19926809 -13793.59248350
VRTX 2076  774903.07919774 3775411.47006556 -12946.61030985
VRTX 2077  775361.38902350 3775139.83340285 -12099.49883015
VRTX 2078  775819.68739223 3774868.20315727 -11252.37838377
VRTX 2079  776278.15860253 3774596.47610235 -10405.39320926
VRTX 2080  776736.33829560 3774324.91232755 -9558.17988314
VRTX 2081  777194.45540170 3774053.38360799 -8710.91757427
VRTX 2082  777652.42412470 3773781.93799848 -7863.53913557
VRTX 2083  778110.47682544 3773510.44535266 -7016.22642080
VRTX 2084  778570.35642219 3773237.92945412 -6170.34349896
VRTX 2085  779028.66392322 3772966.29409350 -5323.23019983
VRTX 2086  779500.04656829 3772687.33528564 -4486.34996726
VRTX 2087  779967.02570076 3772410.84290507 -3646.02339121
VRTX 2088  780447.04955027 3772127.04411956 -2815.90606847
VRTX 2089  780927.90288246 3771842.78073704 -1986.43792799
VRTX 2090  781403.59901872 3771561.40592327 -1152.93358500
VRTX 2091  781890.87991356 3771273.54243388  -328.49588060
VRTX 2092  782338.53243191 3771007.87497720   526.95638187
VRTX 2093  769907.83257165 3779534.63103604 -23108.56650226
VRTX 2094  770365.39634801 3779263.41223896 -22260.87113811
VRTX 2095  770821.94133386 3778992.76407106 -21412.37843275
VRTX 2096  771279.30345093 3778721.65822427 -20564.52524297
VRTX 2097  771737.76646389 3778449.93576072 -19717.53365294
VRTX 2098  772195.26250248 3778178.75490388 -18869.78527484
VRTX 2099  772653.28540874 3777907.27894608 -18022.44924186
VRTX 2100  773110.83417034 3777636.06855884 -17174.74212663
VRTX 2101  773567.38085160 3777365.41944133 -16326.25074817
VRTX 2102  774025.29053912 3777094.00689786 -15478.82610623
VRTX 2103  774483.58702909 3776822.37770458 -14631.70418946
VRTX 2104  774941.31979185 3776551.06425747 -13784.14108000
VRTX 2105  775398.12914761 3776280.26801479 -12935.85527982
VRTX 2106  775855.09932724 3776009.38169392 -12087.69534604
VRTX 2107  776313.79932492 3775737.52649416 -11240.88922856
VRTX 2108  776772.46710073 3775465.68934201 -10394.05789313
VRTX 2109  777230.90603820 3775193.98036325 -9547.04746077
VRTX 2110  777689.30195139 3774922.29548258 -8700.00335612
VRTX 2111  778147.60463276 3774650.66282147 -7852.88628496
VRTX 2112  778605.90731413 3774379.03016037 -7005.76921380
VRTX 2113  779064.20999550 3774107.39749926 -6158.65214264
VRTX 2114  779522.51267687 3773835.76483816 -5311.53507148
VRTX 2115  779980.81535824 3773564.13217705 -4464.41800032
VRTX 2116  780439.11803961 3773292.49951595 -3617.30092916
VRTX 2117  780897.42072098 3773020.86685484 -2770.18385801
VRTX 2118  781355.72340235 3772749.23419374 -1923.06678685
VRTX 2119  781814.02608372 3772477.60153264 -1075.94971569
VRTX 2120  782272.32876509 3772205.96887153  -228.83264453
VRTX 2121  782730.63144646 3771934.33621043   618.28442663
VRTX 2122  770396.89800585 3780406.78093953 -23093.12778025
VRTX 2123  770852.87823249 3780136.44909581 -22244.19307452
VRTX 2124  771308.85845912 3779866.11725210 -21395.25836878
VRTX 2125  771764.83868576 3779595.78540838 -20546.32366305
VRTX 2126  772220.81891240 3779325.45356466 -19697.38895732
VRTX 2127  772676.79913903 3779055.12172095 -18848.45425159
VRTX 2128  773132.77936567 3778784.78987723 -17999.51954586
VRTX 2129  773588.75959231 3778514.45803351 -17150.58484013
VRTX 2130  774044.73981894 3778244.12618980 -16301.65013440
VRTX 2131  774500.72004558 3777973.79434608 -15452.71542867
VRTX 2132  774956.62909715 3777703.50236784 -14603.72501883
VRTX 2133  775412.24586153 3777433.37410098 -13754.50585478
VRTX 2134  775867.34894771 3777163.53354760 -12904.88466815
VRTX 2135  776322.75123419 3776893.52541077 -12055.49764617
VRTX 2136  776780.90088055 3776621.97846527 -11208.26080444
VRTX 2137  777238.08957326 3776350.96975424 -10360.27188667
VRTX 2138  777696.26911145 3776079.40606619 -9513.05843934
VRTX 2139  778153.85909251 3775808.17259175 -8665.38358390
VRTX 2140  778611.73012142 3775536.78170114 -7817.92868638
VRTX 2141  779069.93282605 3775265.20503746 -6970.73336992
VRTX 2142  779527.70970043 3774993.86688322 -6123.20478376
VRTX 2143  779985.24517400 3774722.66393867 -5275.48726885
VRTX 2144  780443.33301161 3774451.15161253 -4428.20205342
VRTX 2145  780901.17944442 3774179.77449830 -3580.72790614
VRTX 2146  781359.42847396 3773908.17188783 -2733.56884517
VRTX 2147  781817.30966851 3773636.77530340 -1886.12190364
VRTX 2148  782275.49432067 3773365.20875099 -1038.91245868
VRTX 2149  782733.47441470 3773093.75677251  -191.54291935
VRTX 2150  783190.88125135 3772822.62587808   656.27527133
VRTX 2151  770883.14591659 3781280.50895064 -23075.48396551
VRTX 2152  771339.12614323 3781010.17710692 -22226.54925978
VRTX 2153  771795.10636986 3780739.84526321 -21377.61455405
VRTX 2154  772251.08659650 3780469.51341949 -20528.67984831
VRTX 2155  772707.06682314 3780199.18157577 -19679.74514258
VRTX 2156  773163.04704977 3779928.84973206 -18830.81043685
VRTX 2157  773619.02727641 3779658.51788834 -17981.87573112
VRTX 2158  774075.00750305 3779388.18604462 -17132.94102539
VRTX 2159  774530.98772969 3779117.85420091 -16284.00631966
VRTX 2160  774986.96795632 3778847.52235719 -15435.07161393
VRTX 2161  775442.94370936 3778577.19301916 -14586.13340700
VRTX 2162  775898.92353045 3778306.86140259 -13737.19838388
VRTX 2163  776354.78720193 3778036.59484194 -12888.17245799
VRTX 2164  776810.76043584 3777766.26691489 -12039.23227950
VRTX 2165  777266.90406910 3777495.84354638 -11190.42546152
VRTX 2166  777722.88662288 3777225.51039922 -10341.49257710
VRTX 2167  778179.26582932 3776954.95508512 -9492.87012696
VRTX 2168  778635.27167298 3776684.60889319 -8643.95547001
VRTX 2169  779091.27751663 3776414.26270127 -7795.04081306
VRTX 2170  779547.74982922 3776143.65523799 -6946.49123106
VRTX 2171  780004.02381715 3775873.15885724 -6097.78643322
VRTX 2172  780460.06459063 3775602.79310097 -5248.89911357
VRTX 2173  780916.10536410 3775332.42734470 -4400.01179392
VRTX 2174  781372.42590646 3775061.90488861 -3551.34343122
VRTX 2175  781829.06109354 3774791.20619859 -2702.92132051
VRTX 2176  782285.43623136 3774520.65316334 -1854.29568613
VRTX 2177  782741.44907145 3774250.30305268 -1005.38650483
VRTX 2178  783199.31777407 3773978.91346503  -157.92978667
VRTX 2179  783653.88127369 3773709.37513652   692.11369934
VRTX 2180  771366.34187876 3782155.94637193 -23055.45158872
VRTX 2181  771822.01961451 3781885.78395473 -22206.28014301
VRTX 2182  772277.83429639 3781615.54483338 -21357.21587614
VRTX 2183  772733.46515746 3781345.40867089 -20508.00774466
VRTX 2184  773189.21924403 3781075.20348925 -19658.89605377
VRTX 2185  773644.93351888 3780805.02060633 -18809.75320484
VRTX 2186  774102.93242942 3780533.55808864 -17962.39839197
VRTX 2187  774560.51918489 3780262.32642087 -17114.72101207
VRTX 2188  775022.85500406 3779988.43478106 -16270.76041609
VRTX 2189  775483.25102480 3779715.62963112 -15425.28166578
VRTX 2190  775942.86552169 3779443.26221621 -14579.19126749
VRTX 2191  776405.13440990 3779169.40806474 -13735.17828898
VRTX 2192  776862.96939754 3778898.03736100 -12887.69518430
VRTX 2193  777324.80864896 3778624.42385104 -12043.34595696
VRTX 2194  777786.49570549 3778350.89558611 -11198.87761657
VRTX 2195  778246.71317080 3778078.19044587 -10353.25912252
VRTX 2196  778706.34836465 3777805.81143851 -9507.18492239
VRTX 2197  779165.91614850 3777533.47018779 -8661.05796482
VRTX 2198  779626.96843681 3777260.29745941 -7816.09283255
VRTX 2199  780087.48446661 3776987.42509185 -6970.70800554
VRTX 2200  780546.88387237 3776715.17815046 -6124.44926937
VRTX 2201  781006.21581184 3776442.96899724 -5278.13773173
VRTX 2202  781466.63323804 3776170.15185801 -4432.67573408
VRTX 2203  781924.67722430 3775898.66409320 -3585.35619905
VRTX 2204  782383.80666345 3775626.56836133 -2738.88617755
VRTX 2205  782845.70703148 3775352.92061967 -1894.58478222
VRTX 2206  783305.46462075 3775080.47305808 -1048.60637303
VRTX 2207  783766.46134336 3774807.33145230  -203.59775309
VRTX 2208  784226.42748890 3774534.76707740   642.21743264
VRTX 2209  771849.00367237 3783031.68298344 -23035.00115287
VRTX 2210  772310.11680606 3782758.47617530 -22190.08364032
VRTX 2211  772767.63338354 3782487.28381453 -21342.35133667
VRTX 2212  773233.09341744 3782211.64228794 -20500.83586077
VRTX 2213  773692.19920738 3781939.55980210 -19654.34733056
VRTX 2214  774152.32405765 3781666.90653596 -18808.65635272
VRTX 2215  774614.91484148 3781392.87208929 -17964.89530103
VRTX 2216  775075.30428163 3781120.07062517 -17119.41140052
VRTX 2217  775540.34776977 3780844.66240774 -16277.56992129
VRTX 2218  776003.69177062 3780570.20608081 -15434.39836367
VRTX 2219  776466.68478666 3780295.94634207 -14590.95211301
VRTX 2220  776931.94657151 3780020.41585567 -13749.28148044
VRTX 2221  777394.02127988 3779746.67046520 -12905.11652998
VRTX 2222  777858.12474216 3779471.78876050 -12062.53935352
VRTX 2223  778322.11000861 3779196.97325782 -11219.86967286
VRTX 2224  778786.10459009 3778922.15253774 -10377.20728247
VRTX 2225  779249.36541508 3778647.74279799 -9533.97062850
VRTX 2226  779712.07397838 3778373.64238251 -8690.30175515
VRTX 2227  780175.23695505 3778099.28744805 -7846.98852165
VRTX 2228  780638.12278871 3777825.08774265 -7003.45838630
VRTX 2229  781103.27603683 3777549.61804816 -6161.70280908
VRTX 2230  781566.11202013 3777275.44626416 -5318.13365910
VRTX 2231  782029.46204569 3777000.98656277 -4474.96681662
VRTX 2232  782493.22402868 3776726.29612216 -3632.12238649
VRTX 2233  782955.14861405 3776452.63481626 -2787.83994450
VRTX 2234  783418.86068804 3776177.97232991 -1944.95645384
VRTX 2235  783882.19335694 3775903.52235006 -1101.77602743
VRTX 2236  784346.18515011 3775628.70319174  -259.11145480
VRTX 2237  784811.28538204 3775353.26319185   582.68561474
VRTX 2238  772326.46567046 3783910.33202392 -23010.48117458
VRTX 2239  772792.06961814 3783634.60989057 -22169.07833065
VRTX 2240  773257.67356582 3783358.88775722 -21327.67548672
VRTX 2241  773723.27751350 3783083.16562387 -20486.27264279
VRTX 2242  774188.88146117 3782807.44349052 -19644.86979886
VRTX 2243  774654.48540885 3782531.72135717 -18803.46695492
VRTX 2244  775120.08935653 3782255.99922382 -17962.06411099
VRTX 2245  775585.69330421 3781980.27709047 -17120.66126706
VRTX 2246  776051.92801645 3781704.20166304 -16279.75208161
VRTX 2247  776519.87799816 3781427.16550543 -15440.18532624
VRTX 2248  776985.78384722 3781151.27427575 -14599.01876093
VRTX 2249  777456.58942909 3780872.63868359 -13761.68689845
VRTX 2250  777922.05941907 3780596.99158055 -12920.17921452
VRTX 2251  778390.07354332 3780319.91949641 -12080.66265936
VRTX 2252  778855.67521479 3780044.19863797 -11239.25803399
VRTX 2253  779323.39217556 3779767.29299644 -10399.50890825
VRTX 2254  779791.19980671 3779490.33657002 -9559.83074434
VRTX 2255  780258.92490202 3779213.42637230 -8720.08798498
VRTX 2256  780724.74894875 3778937.58096047 -7878.85739829
VRTX 2257  781191.82984449 3778661.03158184 -7038.61046573
VRTX 2258  781659.34824833 3778384.23715295 -6198.70594238
VRTX 2259  782126.78403009 3778107.48900105 -5358.73675608
VRTX 2260  782592.83003975 3777831.51926679 -4517.67988537
VRTX 2261  783059.27492001 3777555.32612330 -3676.93518479
VRTX 2262  783526.50381168 3777278.69385147 -2836.80407905
VRTX 2263  783993.64999492 3777002.10790502 -1996.60824279
VRTX 2264  784459.91755428 3776726.01407977 -1155.72476465
VRTX 2265  784925.72646909 3776450.17714340  -314.48233519
VRTX 2266  785394.71782990 3776172.55770465   524.26940036
VRTX 2267  772333.49080773 3785067.41013424 -23823.58163280
VRTX 2268  772800.78623393 3784790.74059613 -22983.50259931
VRTX 2269  773266.27970473 3784515.08034138 -22142.01329230
VRTX 2270  773731.77317553 3784239.42008662 -21300.52398529
VRTX 2271  774198.69390345 3783962.96041871 -20460.15169978
VRTX 2272  774664.07143796 3783687.36510040 -19618.57165696
VRTX 2273  775129.44897248 3783411.76978208 -18776.99161415
VRTX 2274  775595.90658474 3783135.56950734 -17936.25687807
VRTX 2275  776062.23575892 3782859.44117135 -17095.42162185
VRTX 2276  776531.47271303 3782581.68417468 -16256.86209625
VRTX 2277  777004.65407917 3782301.71789502 -15421.38960591
VRTX 2278  777477.83544531 3782021.75161535 -14585.91711557
VRTX 2279  777951.16138539 3781741.70435917 -13750.55777387
VRTX 2280  778424.31042340 3781461.75618664 -12915.05998240
VRTX 2281  778897.53939232 3781181.76324444 -12079.62474767
VRTX 2282  779370.65609684 3780901.83318204 -11244.10165088
VRTX 2283  779843.77280135 3780621.90311964 -10408.57855408
VRTX 2284  780316.97922495 3780341.92280518 -9573.12567460
VRTX 2285  780790.20366210 3780061.93240125 -8737.68689314
VRTX 2286  781263.44959554 3779781.92995714 -7902.26493544
VRTX 2287  781736.55184654 3779502.00799023 -7066.73052682
VRTX 2288  782209.57260458 3779222.13166788 -6231.13233895
VRTX 2289  782682.51184413 3778942.30100441 -5395.47035184
VRTX 2290  783155.63557040 3778662.36700910 -4559.95275052
VRTX 2291  783628.45251315 3778382.60484462 -3724.19504965
VRTX 2292  784101.18787779 3778102.88837241 -2888.37350289
VRTX 2293  784573.84163874 3777823.21760680 -2052.48809021
VRTX 2294  785046.84308121 3777543.35210319 -1216.87478529
VRTX 2295  785519.37443458 3777263.74989862  -380.89357215
VRTX 2296  785992.07579073 3776984.05247472   454.95459085
VRTX 2297  772807.69589206 3785947.88338683 -23796.51267951
VRTX 2298  773284.32273862 3785665.98727802 -22963.73674305
VRTX 2299  773760.26274299 3785384.47587262 -22130.42325980
VRTX 2300  774232.42844381 3785105.07847168 -21294.15587414
VRTX 2301  774709.01230109 3784823.20644136 -20461.34629277
VRTX 2302  775180.46367366 3784544.20913891 -19624.51984876
VRTX 2303  775656.55109805 3784262.61516289 -18791.32174158
VRTX 2304  776133.02216436 3783980.80630729 -17958.42388604
VRTX 2305  776604.11649885 3783702.00898349 -17121.31801149
VRTX 2306  777080.48397872 3783420.25814712 -16288.33908557
VRTX 2307  777556.09037223 3783138.93359867 -15454.76450675
VRTX 2308  778031.45819508 3782857.74267473 -14621.00321416
VRTX 2309  778507.79360648 3782576.00980006 -13787.99919033
VRTX 2310  778982.30383498 3782295.29921858 -12953.56671430
VRTX 2311  779458.60717260 3782013.58430859 -12120.53758840
VRTX 2312  779934.84664062 3781731.90517224 -11287.45847591
VRTX 2313  780409.29212496 3781451.23085426 -10452.97532883
VRTX 2314  780884.58636098 3781170.08114663 -9619.15644461
VRTX 2315  781360.84157795 3780888.39318922 -8786.08965780
VRTX 2316  781836.75929204 3780606.89426871 -7952.75872939
VRTX 2317  782312.32677975 3780325.59151157 -7119.15370153
VRTX 2318  782787.52459249 3780044.49581106 -6285.25935306
VRTX 2319  783262.16536149 3779763.71211326 -5450.92904261
VRTX 2320  783737.82368566 3779482.35847821 -4617.39510655
VRTX 2321  784214.01472313 3779200.70646803 -3784.27809061
VRTX 2322  784689.09994737 3778919.67382884 -2950.29562643
VRTX 2323  785164.15298216 3778638.65921911 -2116.28796966
VRTX 2324  785639.42710770 3778357.52077545 -1282.45334627
VRTX 2325  786115.31671239 3778076.03759914  -449.10041845
VRTX 2326  786590.14712499 3777795.14768110   385.08147026
VRTX 2327  773291.74344325 3786822.84382927 -23777.14678616
VRTX 2328  773769.61945259 3786540.24805874 -22945.34848834
VRTX 2329  774246.35837784 3786258.28917414 -22112.66026861
VRTX 2330  774723.06633290 3785976.34763609 -21279.94781051
VRTX 2331  775199.83978752 3785694.36941144 -20447.28661467
VRTX 2332  775676.54094176 3785412.43168255 -19614.56883401
VRTX 2333  776153.28193032 3785130.47164229 -18781.88222909
VRTX 2334  776630.03956217 3784848.50228004 -17949.20864980
VRTX 2335  777106.72028297 3784566.57599602 -17116.47487722
VRTX 2336  777583.49184278 3784284.59883266 -16283.81219843
VRTX 2337  778060.21170353 3784002.65062618 -15451.10905815
VRTX 2338  778536.92545786 3783720.70583992 -14618.40113877
VRTX 2339  779013.69607026 3783438.72920721 -13785.73771850
VRTX 2340  779490.37815974 3783156.80215659 -12953.00501710
VRTX 2341  779967.12131123 3782874.84090485 -12120.32010497
VRTX 2342  780443.83796512 3782592.89449455 -11287.61445488
VRTX 2343  780927.58725320 3782307.00907406 -10460.41279110
VRTX 2344  781404.21194553 3782025.11417184 -9627.63516868
VRTX 2345  781890.71233521 3781737.68784692 -8802.58661355
VRTX 2346  782374.46698425 3781451.79942373 -7975.38914544
VRTX 2347  782853.02432204 3781168.82203805 -7144.12407917
VRTX 2348  783335.84801816 3780883.45504580 -6316.19801464
VRTX 2349  783822.75753293 3780595.79956806 -5491.46965517
VRTX 2350  784305.24345589 3780310.62176409 -4663.27923751
VRTX 2351  784789.75735165 3780024.30808338 -3836.67598253
VRTX 2352  785266.00655667 3779742.62349330 -3003.60449056
VRTX 2353  785750.33517217 3779456.41358890 -2176.85622875
VRTX 2354  786233.67763513 3779170.75603300 -1349.33616935
VRTX 2355  786713.90684785 3778886.84222262  -519.37957107
VRTX 2356  787202.36623694 3778598.31865328   304.13580237
VRTX 2357  773779.83802746 3787695.53751023 -23760.94824289
VRTX 2358  774258.00301300 3787412.77988282 -22929.37610797
VRTX 2359  774737.57370932 3787129.23491045 -22098.90413165
VRTX 2360  775214.29200192 3786847.28758230 -21266.19976408
VRTX 2361  775702.22032181 3786559.06146721 -20442.26875724
VRTX 2362  776178.81451082 3786277.18365004 -19609.46726184
VRTX 2363  776659.80374155 3785992.84415014 -18780.10548032
VRTX 2364  777142.84756743 3785707.35386222 -17952.35169707
VRTX 2365  777619.31757310 3785425.54560069 -17119.45301144
VRTX 2366  778104.64865459 3785138.77421056 -16293.48931469
VRTX 2367  778582.73644251 3784856.05982189 -15461.85676221
VRTX 2368  779060.17341437 3784573.70995823 -14629.71485825
VRTX 2369  779545.66483559 3784286.84876110 -13803.87664899
VRTX 2370  780021.88623513 3784005.17974500 -12970.78339548
VRTX 2371  780503.66554985 3783720.39771548 -12142.03996142
VRTX 2372  780984.19925583 3783436.31335706 -11312.32167024
VRTX 2373  781467.61768292 3783150.61325331 -10484.86106304
VRTX 2374  781955.58887230 3782862.36312682 -9660.96360738
VRTX 2375  782443.98047940 3782573.87752248 -8837.39518536
VRTX 2376  782932.37208649 3782285.39191813 -8013.82676335
VRTX 2377  783420.76369358 3781996.90631379 -7190.25834134
VRTX 2378  783909.15530068 3781708.42070945 -6366.68991933
VRTX 2379  784397.54690777 3781419.93510511 -5543.12149731
VRTX 2380  784885.93851486 3781131.44950076 -4719.55307530
VRTX 2381  785374.33012196 3780842.96389642 -3895.98465329
VRTX 2382  785862.72172905 3780554.47829208 -3072.41623128
VRTX 2383  786351.11333614 3780265.99268774 -2248.84780926
VRTX 2384  786839.50494323 3779977.50708339 -1425.27938725
VRTX 2385  787327.89655033 3779689.02147905  -601.71096524
VRTX 2386  787816.28815742 3779400.53587471   221.85745678
VRTX 2387  774267.93261167 3788568.23119118 -23744.74969961
VRTX 2388  774752.08249018 3788282.12139818 -22917.86155195
VRTX 2389  775237.71236894 3787995.18265036 -22092.13170443
VRTX 2390  775726.09274862 3787706.70333454 -21268.55449545
VRTX 2391  776215.03796363 3787417.90765190 -20445.41934643
VRTX 2392  776703.90796741 3787129.15409541 -19622.22533444
VRTX 2393  777192.79218100 3786840.39257994 -18799.04244357
VRTX 2394  777681.92867039 3786551.48976366 -17976.05699258
VRTX 2395  778170.78855371 3786262.74187569 -17152.85505997
VRTX 2396  778660.34827648 3785973.60200448 -16330.20084628
VRTX 2397  779149.18096619 3785684.86934777 -15506.97763100
VRTX 2398  779638.01365590 3785396.13669106 -14683.75441572
VRTX 2399  780127.22096735 3785107.19420702 -13860.82439256
VRTX 2400  780616.39535545 3784818.27016350 -13037.86860244
VRTX 2401  781105.86956832 3784529.17818677 -12215.14746570
VRTX 2402  781594.83049693 3784240.37370288 -11392.02461468
VRTX 2403  782083.58788647 3783951.68322214 -10568.74246684
VRTX 2404  782573.12637656 3783662.55524344 -9746.07163571
VRTX 2405  783061.83972431 3783373.88943070 -8922.75501923
VRTX 2406  783550.55307206 3783085.22361796 -8099.43840274
VRTX 2407  784039.59096466 3782796.37602619 -7276.37578645
VRTX 2408  784528.88743453 3782507.38360412 -6453.51554179
VRTX 2409  785017.80018236 3782218.60610650 -5630.35498281
VRTX 2410  785506.42660206 3781929.98898255 -4806.97033339
VRTX 2411  785995.73447814 3781640.99017181 -3984.11901563
VRTX 2412  786484.29742059 3781352.40860176 -3160.68468668
VRTX 2413  786974.18827023 3781063.08326489 -2338.28962450
VRTX 2414  787462.59919894 3780774.58683843 -1514.73632426
VRTX 2415  787953.06038167 3780484.94205542  -692.78762477
VRTX 2416  788442.04090445 3780196.12659673   130.31989116
VRTX 2417  788929.89894057 3779907.93984791   954.30590454
VRTX 2418  774782.74089872 3789425.96240648 -23749.45823761
VRTX 2419  775273.03807388 3789136.40948486 -22927.38118003
VRTX 2420  775762.16635511 3788847.51126601 -22104.38930504
VRTX 2421  776250.73771607 3788558.92498071 -21280.96156472
VRTX 2422  776739.85123535 3788270.03503009 -20457.95813651
VRTX 2423  777228.88705069 3787981.18860180 -19634.89389449
VRTX 2424  777717.99820151 3787692.29997776 -18811.88861264
VRTX 2425  778208.57455900 3787402.59068485 -17990.03005296
VRTX 2426  778698.94281352 3787112.99795136 -17168.00862458
VRTX 2427  779190.47537123 3786822.75308638 -16346.89842074
VRTX 2428  779681.80789804 3786532.62025962 -15525.63166570
VRTX 2429  780173.35086392 3786242.36956498 -14704.52960766
VRTX 2430  780664.88197103 3785952.12551249 -13883.41826854
VRTX 2431  781156.51749723 3785661.82297440 -13062.38865145
VRTX 2432  781649.47582035 3785370.77953178 -12242.39430166
VRTX 2433  782142.75746499 3785079.55499532 -11422.65299462
VRTX 2434  782634.11434888 3784789.40852604 -10601.40530229
VRTX 2435  783127.35247534 3784498.20836431 -9781.62993641
VRTX 2436  783618.98447746 3784207.90780007 -8960.59756126
VRTX 2437  784111.77292937 3783916.95950308 -8140.47026429
VRTX 2438  784603.91767850 3783626.37174693 -7319.83918294
VRTX 2439  785097.09050850 3783335.20815804 -6500.01271375
VRTX 2440  785589.12057128 3783044.68463822 -5679.29187484
VRTX 2441  786081.43000476 3782754.00464162 -4858.78968124
VRTX 2442  786581.64627686 3782458.89598898 -4044.47565701
VRTX 2443  787082.48732936 3782163.43739402 -3230.65060785
VRTX 2444  787593.86946119 3781862.07469291 -2425.07537727
VRTX 2445  788113.25568673 3781556.22886274 -1625.76443131
VRTX 2446  788632.64191227 3781250.38303257  -826.45348536
VRTX 2447  789143.45806722 3780949.33733766   -20.43530141
VRTX 2448  789651.36328624 3780649.92207112   787.86108314
VRTX 2449  775337.63517297 3790261.24127925 -23785.53947587
VRTX 2450  775839.74923470 3789965.06966607 -22972.71072841
VRTX 2451  776331.54597719 3789674.67683001 -22151.80728484
VRTX 2452  776822.14281464 3789384.95606618 -21329.96475349
VRTX 2453  777315.24024943 3789093.83470648 -20510.07927737
VRTX 2454  777805.31514627 3788804.40628395 -19687.82825698
VRTX 2455  778297.42690543 3788513.83700562 -18867.17135653
VRTX 2456  778790.21927997 3788222.88651156 -18047.04712955
VRTX 2457  779281.31159884 3787932.88822634 -17225.59237934
VRTX 2458  779774.34537242 3787641.80252358 -16405.65707973
VRTX 2459  780266.65186332 3787351.12417513 -15585.15258316
VRTX 2460  780759.12235109 3787060.35397129 -14764.77643630
VRTX 2461  781252.14350300 3786769.27533798 -13944.83125852
VRTX 2462  781744.46126808 3786478.59067481 -13124.33558553
VRTX 2463  782237.42016619 3786187.54691014 -12304.34168573
VRTX 2464  782730.30195884 3785896.54633257 -11484.28744051
VRTX 2465  783223.21057139 3785605.53073307 -10664.25418548
VRTX 2466  783715.99002692 3785314.58747499 -9844.11984763
VRTX 2467  784212.27448903 3785021.68104689 -9026.72865093
VRTX 2468  784721.53984924 3784721.50395912 -8219.49676060
VRTX 2469  785222.32965064 3784426.07407014 -7405.63160052
VRTX 2470  785741.71573846 3784120.22831711 -6606.32054678
VRTX 2471  786240.73471149 3783825.79027709 -5791.06947428
VRTX 2472  786750.99949191 3783525.05340954 -4984.61976529
VRTX 2473  787260.05982635 3783224.99115764 -4177.22741459
VRTX 2474  787779.12406691 3782919.32567271 -3377.66447189
VRTX 2475  788298.18830747 3782613.66018779 -2578.10152918
VRTX 2476  788817.25254802 3782307.99470286 -1778.53858648
VRTX 2477  789336.31678859 3782002.32921794  -978.97564378
VRTX 2478  789855.38102915 3781696.66373301  -179.41270107
VRTX 2479  790374.44526971 3781390.99824809   620.15024163
VRTX 2480  776427.51137257 3790781.93909993 -23034.51551013
VRTX 2481  776920.52537723 3790490.86446983 -22214.56473866
VRTX 2482  777413.53938190 3790199.78983972 -21394.61396720
VRTX 2483  777906.55338656 3789908.71520961 -20574.66319573
VRTX 2484  778399.56739123 3789617.64057951 -19754.71242427
VRTX 2485  778892.58139589 3789326.56594940 -18934.76165280
VRTX 2486  779385.53018035 3789035.52784943 -18114.75983772
VRTX 2487  779878.54477959 3788744.45288629 -17294.80953159
VRTX 2488  780371.33321795 3788453.50459690 -16474.68222401
VRTX 2489  780864.12585899 3788162.55395355 -15654.55820561
VRTX 2490  781357.03760448 3787871.53659927 -14834.52740253
VRTX 2491  781857.84917967 3787576.09451469 -14020.67928339
VRTX 2492  782350.79456626 3787285.05831787 -13200.67480901
VRTX 2493  782856.92147920 3786986.63908860 -12390.98665971
VRTX 2494  783356.70390656 3786691.77343436 -11576.33309337
VRTX 2495  783855.03204092 3786397.72233621 -10760.54134628
VRTX 2496  784372.94074801 3786092.70407080 -9960.07404253
VRTX 2497  784869.38966760 3785799.70552932 -9142.81155603
VRTX 2498  785387.82060701 3785494.39475924 -8342.75296962
VRTX 2499  785906.88484757 3785188.72927431 -7543.19002692
VRTX 2500  786425.94908813 3784883.06378938 -6743.62708421
VRTX 2501  786941.93996414 3784579.11970983 -5941.65881856
VRTX 2502  787455.29406051 3784276.65250246 -5137.62691664
VRTX 2503  787972.30401095 3783972.13763472 -4336.45621439
VRTX 2504  788485.70564052 3783669.64380379 -3532.46151362
VRTX 2505  789001.90042712 3783365.58551299 -2730.65283555
VRTX 2506  789525.57131914 3783057.33982177 -1934.69521993
VRTX 2507  790046.04360378 3782750.88568500 -1136.23426194
VRTX 2508  790568.34088134 3782443.40936144  -339.20160744
VRTX 2509  791092.60813137 3782134.82964741   456.28927747
VRTX 2510  777026.56012954 3791592.48684744 -23105.15359603
VRTX 2511  777519.55246185 3791301.42435611 -22285.18586303
VRTX 2512  778012.57097182 3791010.34720257 -21465.23861757
VRTX 2513  778505.36996629 3790719.39300064 -20645.11957158
VRTX 2514  778998.39289569 3790428.31337175 -19825.17578493
VRTX 2515  779492.47541626 3790136.64026106 -19006.06127150
VRTX 2516  779991.63911170 3789842.12116137 -18190.92346384
VRTX 2517  780484.18141617 3789551.31073267 -17370.60352326
VRTX 2518  780988.29036539 3789254.02177400 -16559.33604474
VRTX 2519  781480.45861398 3788963.42085568 -15738.72335489
VRTX 2520  781972.56408120 3788672.85510151 -14918.06153014
VRTX 2521  782478.27299622 3788374.66999475 -14108.04624101
VRTX 2522  782990.97892119 3788072.56583112 -13303.50705739
VRTX 2523  783505.76764954 3787769.29507990 -12500.59794880
VRTX 2524  784023.66071986 3787464.28557272 -11700.11840717
VRTX 2525  784542.98710048 3787158.47326196 -10900.76062448
VRTX 2526  785059.60160483 3786854.17988535 -10099.28043225
VRTX 2527  785574.37720694 3786550.91648620 -9296.36105060
VRTX 2528  786093.87614709 3786245.00752407 -8497.13831904
VRTX 2529  786615.06242296 3785938.15347758 -7699.23615564
VRTX 2530  787130.80832947 3785634.34660655 -6897.07616827
VRTX 2531  787644.11711233 3785331.90477949 -6093.00880239
VRTX 2532  788150.67302179 3785033.24526733 -5283.65640083
VRTX 2533  788660.04613745 3784733.00782524 -4476.50884370
VRTX 2534  789171.69857230 3784431.49372618 -3671.14516176
VRTX 2535  789689.38659291 3784126.59906826 -2870.50514103
VRTX 2536  790218.60662060 3783815.24528109 -2078.89047371
VRTX 2537  790747.82664828 3783503.89149391 -1287.27580640
VRTX 2538  791277.04667597 3783192.53770673  -495.66113908
VRTX 2539  791806.26670365 3782881.18391956   295.95352823
VRTX 2540  792335.48673134 3782569.83013238  1087.56819555
VRTX 2541  777625.31534211 3792403.19901049 -23175.56194379
VRTX 2542  778117.89738832 3792112.36632227 -22355.27310648
VRTX 2543  778610.53132583 3791821.50456949 -21535.02488112
VRTX 2544  779103.09104703 3791530.68438560 -20714.71857148
VRTX 2545  779596.97390653 3791239.12310598 -19895.44779629
VRTX 2546  780095.70578719 3790944.84586770 -19079.97203523
VRTX 2547  780614.57250240 3790639.29101761 -18280.25450226
VRTX 2548  781129.69753414 3790335.83190134 -17477.60859650
VRTX 2549  781649.05429746 3790030.00257310 -16678.27459238
VRTX 2550  782164.82225676 3789726.18335020 -15876.13186428
VRTX 2551  782670.32122495 3789428.11583562 -15065.95226339
VRTX 2552  783174.93714080 3789130.54292264 -14255.08155475
VRTX 2553  783681.01382995 3788832.15182394 -13445.35409856
VRTX 2554  784185.12485498 3788534.86170259 -12634.08824465
VRTX 2555  784689.23588002 3788237.57158123 -11822.82239074
VRTX 2556  785196.98502745 3787938.24373110 -11014.40385908
VRTX 2557  785703.12670939 3787639.81622963 -10204.72726853
VRTX 2558  786208.14279559 3787342.01917944 -9394.16974725
VRTX 2559  786716.32070052 3787042.45118028 -8586.08677626
VRTX 2560  787244.70491157 3786731.56553778 -7793.81796952
VRTX 2561  787770.49136580 3786422.13491061 -6999.51606712
VRTX 2562  788296.28344972 3786112.70113022 -6205.21857072
VRTX 2563  788825.68772477 3785801.24414526 -5413.74810187
VRTX 2564  789355.09199982 3785489.78716030 -4622.27763300
VRTX 2565  789880.44115276 3785180.60146756 -3827.63348327
VRTX 2566  790406.93250984 3784870.77602112 -3033.88326259
VRTX 2567  790936.15253752 3784559.42223394 -2242.26859528
VRTX 2568  791465.37256521 3784248.06844676 -1450.65392796
VRTX 2569  791994.59259289 3783936.71465959  -659.03926064
VRTX 2570  792523.81262057 3783625.36087241   132.57540667
VRTX 2571  793053.03264826 3783314.00708523   924.19007399
VRTX 2572  778228.56889396 3793211.39163339 -23249.49084972
VRTX 2573  778729.88769596 3792915.66544878 -22436.03970408
VRTX 2574  779228.85129916 3792621.25842165 -21620.74529721
VRTX 2575  779733.21627437 3792323.82606166 -20809.67819362
VRTX 2576  780231.46927568 3792029.81704586 -19993.82764477
VRTX 2577  780735.25481748 3791732.70922914 -19182.30705627
VRTX 2578  781240.31190443 3791434.88921424 -18371.78162361
VRTX 2579  781755.53651471 3791131.37432358 -17569.21365151
VRTX 2580  782259.96025540 3790833.90904878 -16758.19253985
VRTX 2581  782770.49387609 3790533.02160258 -15951.95323468
VRTX 2582  783275.76330626 3790235.08265328 -15141.59398928
VRTX 2583  783780.26820181 3789937.57192328 -14330.63639225
VRTX 2584  784285.31398854 3789639.75823768 -13520.10211565
VRTX 2585  784814.25727593 3789328.55945399 -12728.27086167
VRTX 2586  785337.93503031 3789020.30991913 -11932.31861678
VRTX 2587  785852.13261597 3788717.37026960 -11128.94685917
VRTX 2588  786370.72953574 3788411.96653316 -10329.01817482
VRTX 2589  786900.04345653 3788100.56015603 -9537.47699154
VRTX 2590  787422.24264798 3787793.13877095 -8740.36757142
VRTX 2591  787949.15826065 3787483.07569703 -7946.94938804
VRTX 2592  788478.37828834 3787171.72190986 -7155.33472073
VRTX 2593  789007.59831602 3786860.36812268 -6363.72005341
VRTX 2594  789534.92317628 3786550.07582734 -5570.62216156
VRTX 2595  790048.63866184 3786247.40620426 -4766.87309550
VRTX 2596  790574.36850876 3785938.00728310 -3972.52689024
VRTX 2597  791092.18031735 3785633.04329097 -3171.98375033
VRTX 2598  791628.41858407 3785317.75855641 -2385.86180316
VRTX 2599  792163.85382969 3785002.92359758 -1599.11138351
VRTX 2600  792698.92240754 3784688.29401103  -812.07399679
VRTX 2601  793228.87730257 3784376.52862134   -21.03446245
VRTX 2602  793765.13932531 3784061.23058091   765.06889242
VRTX 2603  778825.55051864 3794023.09719103 -23318.51112536
VRTX 2604  779330.05541418 3793725.58646103 -22507.55352833
VRTX 2605  779834.56030973 3793428.07573103 -21696.59593130
VRTX 2606  780339.06520527 3793130.56500103 -20885.63833427
VRTX 2607  780843.57010081 3792833.05427102 -20074.68073725
VRTX 2608  781348.07499636 3792535.54354102 -19263.72314022
VRTX 2609  781864.95350739 3792231.10229308 -18462.44956889
VRTX 2610  782369.36528670 3791933.64371790 -17651.41909583
VRTX 2611  782898.63419790 3791622.26255085 -16859.84268646
VRTX 2612  783408.88324350 3791321.53449644 -16053.38066284
VRTX 2613  783921.82107491 3791019.30044096 -15249.02297735
VRTX 2614  784432.18791132 3790718.50641140 -14442.65314095
VRTX 2615  784951.07108308 3790412.94234392 -13642.94848745
VRTX 2616  785466.91597711 3790109.08002954 -12840.86597118
VRTX 2617  785988.16631693 3789802.19010054 -12043.01394647
VRTX 2618  786515.63153275 3789491.81919141 -11250.02590181
VRTX 2619  787035.99428628 3789185.42640351 -10451.47922092
VRTX 2620  787557.95349651 3788878.13943299 -9654.18198308
VRTX 2621  788090.30478718 3788565.03181127 -8865.01795205
VRTX 2622  788621.15329919 3788252.76590267 -8074.67779372
VRTX 2623  789153.80154213 3787939.49195664 -7285.74616796
VRTX 2624  789686.97645386 3787625.92302104 -6497.22673168
VRTX 2625  790219.58471009 3787312.67147175 -5708.26381093
VRTX 2626  790745.39431770 3787003.22787626 -4913.98002919
VRTX 2627  791256.74072685 3786701.88518358 -4108.37684079
VRTX 2628  791791.47353979 3786387.44366047 -3321.07667267
VRTX 2629  792328.48441017 3786071.72618710 -2535.55939224
VRTX 2630  792865.49528054 3785756.00871374 -1750.04211181
VRTX 2631  793402.50615092 3785440.29124037  -964.52483138
VRTX 2632  793939.51702130 3785124.57376700  -179.00755095
VRTX 2633  794476.52789167 3784808.85629364   606.50972949
VRTX 2634  779421.32279244 3794835.48011157 -23386.58492055
VRTX 2635  779926.58350897 3794537.54604281 -22576.21885556
VRTX 2636  780431.06517368 3794240.04832451 -21765.24307726
VRTX 2637  780937.89758235 3793941.23394389 -20956.10707368
VRTX 2638  781444.66404381 3793642.45650060 -20146.91945751
VRTX 2639  781951.36055760 3793343.71823531 -19337.67709782
VRTX 2640  782471.29109810 3793037.56753188 -18538.79215185
VRTX 2641  782999.33955899 3792726.86994456 -17746.26057525
VRTX 2642  783518.60283805 3792421.09297727 -16946.85340706
VRTX 2643  784048.38251731 3792109.42572672 -16155.67674271
VRTX 2644  784577.98772352 3791797.85619931 -15364.36352962
VRTX 2645  785095.62463758 3791492.99016641 -14563.68351111
VRTX 2646  785614.80983787 3791187.25693139 -13764.21523574
VRTX 2647  786137.71674612 3790879.43915093 -12967.65969961
VRTX 2648  786652.48294819 3790576.18101678 -12164.73296116
VRTX 2649  787162.88503823 3790275.36724149 -11358.39071549
VRTX 2650  787682.12536951 3789969.60312737 -10558.96558756
VRTX 2651  788207.17692250 3789660.58412170 -9764.08852567
VRTX 2652  788744.18779287 3789344.86664833 -8978.57124524
VRTX 2653  789281.19866325 3789029.14917497 -8193.05396481
VRTX 2654  789818.20953362 3788713.43170160 -7407.53668438
VRTX 2655  790354.63183915 3788398.04388606 -6621.55877244
VRTX 2656  790888.65992337 3788083.99708470 -5833.70705890
VRTX 2657  791425.73222199 3787768.24520509 -5048.23785437
VRTX 2658  791959.91564595 3787454.11139724 -4260.50771515
VRTX 2659  792494.20288456 3787139.91944233 -3472.85882492
VRTX 2660  793028.59350560 3786825.66958245 -2685.29084541
VRTX 2661  793565.82014169 3786509.83125774 -1899.94243080
VRTX 2662  794104.47310683 3786193.19403967 -1115.71031136
VRTX 2663  794645.06512978 3785875.47074657  -332.99576660
VRTX 2664  795186.56688670 3785557.23790736   449.00678843
VRTX 2665  780012.53418992 3795650.41759954 -23451.08921389
VRTX 2666  780524.33436902 3795348.82074825 -22645.84116178
VRTX 2667  781036.16740284 3795047.20549489 -21840.61882293
VRTX 2668  781548.94010696 3794745.06392795 -21036.13190303
VRTX 2669  782060.53988713 3794443.57932102 -20230.72701167
VRTX 2670  782572.54306464 3794141.86876941 -19425.63783325
VRTX 2671  783083.22225601 3793840.89978842 -18619.51245680
VRTX 2672  783593.11492014 3793540.37134489 -17812.77151654
VRTX 2673  784105.29563428 3793238.56135421 -17007.82128450
VRTX 2674  784622.90094369 3792933.71302322 -16207.11653108
VRTX 2675  785160.45900403 3792617.68906627 -15422.02750072
VRTX 2676  785697.79272180 3792301.79076463 -14636.76289198
VRTX 2677  786234.90602326 3791986.01591914 -13851.32577772
VRTX 2678  786772.24381904 3791670.11533338 -13066.06436058
VRTX 2679  787309.58161483 3791354.21474762 -12280.80294345
VRTX 2680  787845.56044261 3791039.07532597 -11494.47795027
VRTX 2681  788381.95639783 3790723.70226936 -10708.47941566
VRTX 2682  788918.96726821 3790407.98479599 -9922.96213523
VRTX 2683  789455.97813859 3790092.26732262 -9137.44485480
VRTX 2684  789992.98900896 3789776.54984926 -8351.92757437
VRTX 2685  790528.63236895 3789461.59832464 -7565.34003232
VRTX 2686  791060.76832576 3789148.61131239 -6776.00747346
VRTX 2687  791585.93274611 3788839.52908920 -5981.21874553
VRTX 2688  792111.42907532 3788530.26096236 -5186.68978112
VRTX 2689  792637.22927205 3788220.82263795 -4392.39863409
VRTX 2690  793163.13528632 3787911.32504466 -3598.19030358
VRTX 2691  793689.52158194 3787601.55844362 -2804.35785811
VRTX 2692  794233.16498110 3787282.12606091 -2024.03142745
VRTX 2693  794782.76656745 3786959.35647064 -1248.36808317
VRTX 2694  795334.19708013 3786635.56249048  -474.13612082
VRTX 2695  795885.67847004 3786311.74001374   300.05602323
VRTX 2696  796438.32771378 3785987.26341680  1073.33416388
VRTX 2697  780566.60015549 3796486.16041174 -23486.52218872
VRTX 2698  781081.30890862 3796182.93445500 -22683.55048871
VRTX 2699  781608.59596105 3795872.66333599 -21890.42300713
VRTX 2700  782137.40749964 3795561.53834541 -21098.48864192
VRTX 2701  782655.10273644 3795256.63964567 -20297.85426883
VRTX 2702  783180.46098808 3794947.44885671 -19503.21724006
VRTX 2703  783705.75141244 3794638.29605810 -18708.52712729
VRTX 2704  784222.20642973 3794334.09201092 -17906.92211489
VRTX 2705  784747.43061303 3794024.97631424 -17112.18015954
VRTX 2706  785270.98225007 3793716.79741827 -16316.12921079
VRTX 2707  785798.69928137 3793406.28546616 -15523.33824577
VRTX 2708  786323.93519766 3793097.16319777 -14728.60547306
VRTX 2709  786856.82854908 3792783.75196538 -13939.86567780
VRTX 2710  787382.17094568 3792474.57005689 -13145.21624033
VRTX 2711  787909.85790878 3792164.07494612 -12352.40174287
VRTX 2712  788440.82759036 3791851.74116989 -11562.15641609
VRTX 2713  788970.31362469 3791540.23839119 -10770.74993491
VRTX 2714  789495.78745003 3791230.98286887 -9976.20335818
VRTX 2715  790024.70460468 3790919.79872224 -9184.35165180
VRTX 2716  790568.81781415 3790600.10319667 -8404.39291118
VRTX 2717  791113.99131832 3790279.81379523 -7625.26399439
VRTX 2718  791657.86578364 3789960.25199133 -6845.11840422
VRTX 2719  792210.30164769 3789635.89490932 -6071.67326513
VRTX 2720  792760.95579762 3789312.53577343 -5296.83369405
VRTX 2721  793306.15648937 3788992.23114411 -4517.72605522
VRTX 2722  793838.43783619 3788679.16269826 -3728.50728369
VRTX 2723  794390.11775522 3788355.22902446 -2954.47051550
VRTX 2724  794940.31990151 3788032.12305786 -2179.27719051
VRTX 2725  795492.96914525 3787707.64646092 -1405.99904985
VRTX 2726  796045.61838899 3787383.16986398  -632.72090919
VRTX 2727  796598.26763273 3787058.69326703   140.55723146
VRTX 2728  797150.91687647 3786734.21667009   913.83537212
VRTX 2729  781111.24693231 3797327.17895411 -23514.58337590
VRTX 2730  781632.96181352 3797020.02883339 -22717.09491758
VRTX 2731  782163.69189871 3796707.82925618 -21926.66207426
VRTX 2732  782689.34306498 3796398.47440440 -21132.25429076
VRTX 2733  783214.99423124 3796089.11955263 -20337.84650726
VRTX 2734  783740.64539750 3795779.76470086 -19543.43872376
VRTX 2735  784266.29656376 3795470.40984909 -18749.03094026
VRTX 2736  784791.94773003 3795161.05499732 -17954.62315675
VRTX 2737  785317.56791815 3794851.71749655 -17160.19112867
VRTX 2738  785843.19783503 3794542.37454665 -16365.76671465
VRTX 2739  786368.77731656 3794233.05984583 -15571.30282817
VRTX 2740  786913.19160056 3793913.19568704 -14791.57971904
VRTX 2741  787438.72401590 3793603.90734820 -13997.07899689
VRTX 2742  787988.29451783 3793281.15516846 -13221.39132486
VRTX 2743  788527.30001431 3792964.32049599 -12437.43510882
VRTX 2744  789059.41214269 3792651.34683015 -11648.08390099
VRTX 2745  789596.40954620 3792335.63689964 -10862.55608092
VRTX 2746  790147.39701273 3792012.09107162 -10087.97737510
VRTX 2747  790683.29155480 3791696.99885878 -9301.58641697
VRTX 2748  791233.38248385 3791373.95518545 -8526.30604946
VRTX 2749  791784.36435803 3791050.41248974 -7751.72296687
VRTX 2750  792337.01360177 3790725.93589280 -6978.44482621
VRTX 2751  792889.66284551 3790401.45929585 -6205.16668556
VRTX 2752  793442.31208925 3790076.98269891 -5431.88854490
VRTX 2753  793990.74970482 3789754.86505394 -4655.31423624
VRTX 2754  794543.42571716 3789430.37346378 -3882.05704563
VRTX 2755  795088.42607219 3789110.18104396 -3102.79261626
VRTX 2756  795635.72672792 3788788.70021533 -2325.32848293
VRTX 2757  796183.00103383 3788467.23414535 -1547.84372731
VRTX 2758  796735.79738897 3788142.67515066  -774.68072119
VRTX 2759  797301.13988617 3787811.08900510   -11.33676613
VRTX 2760  797859.97955010 3787483.14512584   757.09653446
VRTX 2761  781653.55968823 3798169.50479214 -23540.81787641
VRTX 2762  782179.13526606 3797860.19227779 -22746.35093475
VRTX 2763  782705.07658605 3797550.67490961 -21952.17023574
VRTX 2764  783243.66157370 3797234.07576604 -21167.88491473
VRTX 2765  783769.17531086 3796924.79788893 -20373.36957438
VRTX 2766  784306.85266681 3796608.70711399 -19588.37390895
VRTX 2767  784839.45979508 3796295.45619647 -18799.41010541
VRTX 2768  785364.76573913 3795986.29470522 -18004.73213889
VRTX 2769  785902.46279098 3795670.19289851 -17219.75188816
VRTX 2770  786427.54866553 3795361.15466918 -16424.90168753
VRTX 2771  786955.70588858 3795050.39616368 -15632.45523201
VRTX 2772  787501.30165313 3794729.87025231 -14853.65679102
VRTX 2773  788053.95826669 3794405.38952749 -14080.38441824
VRTX 2774  788599.79620214 3794084.72797510 -13301.77550870
VRTX 2775  789150.56898295 3793761.30239352 -12527.02878230
VRTX 2776  789703.54756445 3793436.64133301 -11754.00839294
VRTX 2777  790252.05270756 3793114.48586556 -10977.48693370
VRTX 2778  790797.23488250 3792794.19160758 -10198.36480297
VRTX 2779  791349.36350064 3792470.00661540 -9424.67920244
VRTX 2780  791898.16905499 3792147.68288625 -8648.39285558
VRTX 2781  792451.12369142 3791823.03523748 -7875.35372597
VRTX 2782  793009.57917020 3791495.30654206 -7106.61974860
VRTX 2783  793563.57548230 3791170.07544605 -6334.39587091
VRTX 2784  794120.96864722 3790842.94175742 -5564.83048944
VRTX 2785  794676.34841641 3790516.93578084 -4793.68935382
VRTX 2786  795229.25615216 3790192.31440135 -4020.61351809
VRTX 2787  795769.89758791 3789874.56343192 -3237.93764552
VRTX 2788  796314.79762377 3789554.42720132 -2458.59470284
VRTX 2789  796872.17765221 3789227.30087049 -1689.01904031
VRTX 2790  797430.43527564 3788899.68299475  -920.13021440
VRTX 2791  797998.41242765 3788566.62116714  -158.84823263
VRTX 2792  798566.38957965 3788233.55933953   602.43374913
VRTX 2793  782194.51253536 3799012.59232122 -23565.98806458
VRTX 2794  782721.72451356 3798702.36325164 -22772.80182727
VRTX 2795  783251.22387996 3798390.85300558 -21981.40578025
VRTX 2796  783796.30943368 3798070.61286559 -21202.20803035
VRTX 2797  784349.59006604 3797745.78262503 -20429.42403659
VRTX 2798  784900.95365810 3797422.02612741 -19655.13969980
VRTX 2799  785445.90200586 3797101.86283710 -18875.83456771
VRTX 2800  785988.10273738 3796783.23849905 -18094.37905474
VRTX 2801  786529.26162234 3796465.19770398 -17312.10815609
VRTX 2802  787070.42618223 3796147.15373035 -16529.84169883
VRTX 2803  787611.59074211 3795829.10975672 -15747.57524157
VRTX 2804  788152.73566689 3795511.07678081 -14965.29341718
VRTX 2805  788693.87596631 3795193.04639558 -14183.00797283
VRTX 2806  789238.27901375 3794873.18853044 -13403.27606957
VRTX 2807  789779.23198219 3794555.26307014 -12620.84401342
VRTX 2808  790320.18495063 3794237.33760983 -11838.41195727
VRTX 2809  790864.55675356 3793917.49724489 -11058.65560097
VRTX 2810  791406.87475576 3793598.80722301 -10277.29186814
VRTX 2811  791947.48150423 3793281.07568208 -9494.58884809
VRTX 2812  792488.08825270 3792963.34414115 -8711.88582804
VRTX 2813  793038.53693695 3792640.10008751 -7936.88545231
VRTX 2814  793596.50456882 3792312.64463736 -7167.76966883
VRTX 2815  794164.48172082 3791979.58280974 -6406.48768707
VRTX 2816  794732.45887283 3791646.52098213 -5645.20570530
VRTX 2817  795300.43602483 3791313.45915452 -4883.92372353
VRTX 2818  795868.41317684 3790980.39732691 -4122.64174177
VRTX 2819  796436.39032884 3790647.33549930 -3361.35976000
VRTX 2820  797004.36748085 3790314.27367169 -2600.07777824
VRTX 2821  797572.34463285 3789981.21184408 -1838.79579647
VRTX 2822  798140.21463889 3789648.21002940 -1077.42995851
VRTX 2823  798708.18778205 3789315.15044717  -316.14483929
VRTX 2824  799276.22601860 3788982.05440582   445.08933557
VRTX 2825  782739.61747665 3799853.35424361 -23594.40782735
VRTX 2826  783277.90471453 3799536.92187103 -22809.88947692
VRTX 2827  783816.64179547 3799220.23753933 -22025.72318945
VRTX 2828  784357.65830046 3798902.27649192 -21243.34085924
VRTX 2829  784903.36600633 3798581.68788171 -20464.63002745
VRTX 2830  785444.48492619 3798263.66947126 -19682.32785070
VRTX 2831  785985.60384605 3797945.65106082 -18900.02567396
VRTX 2832  786527.55835294 3797627.16463430 -18118.37745695
VRTX 2833  787068.69439343 3797309.13663452 -17336.08867941
VRTX 2834  787609.84036543 3796991.10307205 -16553.80767462
VRTX 2835  788150.97881822 3796673.07372113 -15771.52078502
VRTX 2836  788692.11509698 3796355.04558789 -14989.23219396
VRTX 2837  789238.09403542 3796034.30505908 -14210.73363831
VRTX 2838  789797.86549500 3795705.83927687 -13443.02959370
VRTX 2839  790362.39657150 3795374.70761172 -12679.05059231
VRTX 2840  790921.94071684 3795046.36914924 -11911.16864360
VRTX 2841  791490.29653893 3794713.09522680 -11150.18302233
VRTX 2842  792051.90447706 3794383.60082466 -10383.91627029
VRTX 2843  792613.33202185 3794054.20746164 -9617.50833607
VRTX 2844  793174.47105627 3793724.97569458 -8850.87460353
VRTX 2845  793742.50949315 3793391.87954104 -8089.64058545
VRTX 2846  794306.39107803 3793061.11165907 -7325.15326914
VRTX 2847  794874.36823004 3792728.04983146 -6563.87128737
VRTX 2848  795442.34538204 3792394.98800385 -5802.58930561
VRTX 2849  796010.32253405 3792061.92617624 -5041.30732384
VRTX 2850  796578.29968605 3791728.86434863 -4280.02534208
VRTX 2851  797146.27683806 3791395.80252101 -3518.74336031
VRTX 2852  797714.25399007 3791062.74069340 -2757.46137855
VRTX 2853  798276.50201758 3790732.88777430 -1991.69558291
VRTX 2854  798838.47284022 3790403.19011890 -1225.71283701
VRTX 2855  799401.89508152 3790072.67951736  -460.86602229
VRTX 2856  799970.16247995 3789739.45512142   300.18880244
VRTX 2857  800552.27404403 3789398.47654574  1050.40869732
VRTX 2858  783278.99474724 3800697.32426023 -23618.34491404
VRTX 2859  783820.13106059 3800379.29610761 -22836.05635005
VRTX 2860  784361.26737395 3800061.26795500 -22053.76778606
VRTX 2861  784902.40368730 3799743.23980238 -21271.47922207
VRTX 2862  785443.54000065 3799425.21164977 -20489.19065808
VRTX 2863  786001.51051185 3799097.75458688 -19720.07712807
VRTX 2864  786557.93788616 3798771.16184194 -18949.75588498
VRTX 2865  787112.38444570 3798445.67856030 -18177.88438674
VRTX 2866  787680.72231843 3798112.41469138 -17416.88471767
VRTX 2867  788230.76234644 3797789.39952796 -16641.56451322
VRTX 2868  788783.10901077 3797465.09240711 -15868.04956330
VRTX 2869  789331.51235328 3797142.99395863 -15091.44843134
VRTX 2870  789887.88220693 3796816.43343127 -14321.08217056
VRTX 2871  790443.73438533 3796490.16285615 -13550.31075897
VRTX 2872  791005.25020622 3796160.72004929 -12783.97191273
VRTX 2873  791568.40704646 3795830.35810007 -12018.91738583
VRTX 2874  792130.69968432 3795500.48019452 -11253.18650381
VRTX 2875  792690.01048428 3795172.27242984 -10485.12193082
VRTX 2876  793251.80442082 3794842.67384915 -9719.00074766
VRTX 2877  793820.22865149 3794509.36161076 -8958.06866534
VRTX 2878  794388.64712197 3794176.05259867 -8197.13207490
VRTX 2879  794957.23456472 3793842.64894446 -7436.32772809
VRTX 2880  795525.61977586 3793509.35856108 -6675.36510772
VRTX 2881  796094.06217770 3793176.03614494 -5914.44724680
VRTX 2882  796662.47248561 3792842.73170474 -5153.50426805
VRTX 2883  797230.90771738 3792509.41330459 -4392.58079558
VRTX 2884  797799.40714651 3792176.05894720 -3631.70756622
VRTX 2885  798367.86771934 3791842.72635340 -2870.80392656
VRTX 2886  798934.76380631 3791510.27003520 -2108.67586536
VRTX 2887  799495.17276734 3791181.44718554 -1341.47075176
VRTX 2888  800063.56403556 3790848.15340957  -580.51287188
VRTX 2889  800632.08122893 3790514.78910235   180.34645457
VRTX 2890  801200.59842230 3790181.42479513   941.20578101
VRTX 2891  783818.37201782 3801541.29427686 -23642.28200071
VRTX 2892  784366.64634061 3801219.26809291 -22865.57989340
VRTX 2893  784910.64368802 3800899.63746219 -22085.53047506
VRTX 2894  785463.57757051 3800575.00143780 -21312.47510268
VRTX 2895  786012.44058234 3800252.64552645 -20536.23372406
VRTX 2896  786570.76760024 3799924.98878256 -19767.39920870
VRTX 2897  787134.66031121 3799594.21466882 -19002.92060006
VRTX 2898  787703.19167242 3799260.84242613 -18242.07236186
VRTX 2899  788272.01253186 3798927.30803417 -17481.45069514
VRTX 2900  788839.12526097 3798594.73037373 -16719.49218568
VRTX 2901  789401.80016380 3798264.63835984 -15954.06047765
VRTX 2902  789965.87496691 3797933.76225548 -15189.72438070
VRTX 2903  790522.08061080 3797607.29370274 -14419.22960360
VRTX 2904  791087.23698667 3797275.81180459 -13655.73998345
VRTX 2905  791646.17396460 3796947.81341932 -12887.38284421
VRTX 2906  792202.90494176 3796621.05062505 -12117.29921137
VRTX 2907  792763.02869934 3796292.38751913 -11349.87088753
VRTX 2908  793328.72248685 3795960.60461429 -10586.80186459
VRTX 2909  793889.68209344 3795631.47334557 -9820.02770552
VRTX 2910  794458.19928681 3795298.10903835 -9059.16837908
VRTX 2911  795026.71648018 3794964.74473114 -8298.30905263
VRTX 2912  795595.23367354 3794631.38042392 -7537.44972619
VRTX 2913  796163.75086691 3794298.01611670 -6776.59039974
VRTX 2914  796732.26806028 3793964.65180948 -6015.73107330
VRTX 2915  797300.78525364 3793631.28750227 -5254.87174686
VRTX 2916  797869.30244701 3793297.92319505 -4494.01242041
VRTX 2917  798437.81964037 3792964.55888783 -3733.15309397
VRTX 2918  799006.33683374 3792631.19458061 -2972.29376752
VRTX 2919  799574.85402711 3792297.83027340 -2211.43444107
VRTX 2920  800143.37122047 3791964.46596618 -1450.57511463
VRTX 2921  800710.87863271 3791631.66724194  -688.92549803
VRTX 2922  801278.98054563 3791298.53553517    72.25884146
VRTX 2923  801848.92280057 3790964.37304453   832.00286471
VRTX 2924  784359.41978257 3802384.32864216 -23667.52647475
VRTX 2925  784915.63090538 3802057.85702066 -22897.03598564
VRTX 2926  785471.23229202 3801731.72691514 -22126.06829562
VRTX 2927  786028.36997229 3801404.73632462 -21356.30296289
VRTX 2928  786583.93708952 3801078.62541355 -20585.30845242
VRTX 2929  787141.23969709 3800751.54244651 -19815.67219759
VRTX 2930  787699.66551825 3800423.83036245 -19046.91500914
VRTX 2931  788266.06063908 3800091.65463765 -18284.39487425
VRTX 2932  788832.96843144 3799759.19176320 -17522.27597411
VRTX 2933  789401.89605948 3799425.59756967 -16761.73786824
VRTX 2934  789970.60862779 3799092.12383207 -16001.03144908
VRTX 2935  790537.89553636 3798759.44861292 -15239.20925858
VRTX 2936  791106.86403826 3798425.83152576 -14478.70314203
VRTX 2937  791674.05900136 3798093.20780568 -13716.80899178
VRTX 2938  792243.06836575 3797759.56783125 -12956.33485565
VRTX 2939  792812.07773015 3797425.92785682 -12195.86071953
VRTX 2940  793380.26179083 3797092.75013872 -11434.74067175
VRTX 2941  793947.68216404 3796760.00016543 -10673.02293536
VRTX 2942  794516.56206599 3796426.43270350 -9912.44747738
VRTX 2943  795085.05973323 3796093.07933295 -9151.57286911
VRTX 2944  795654.15078858 3795759.39360304 -8391.16266719
VRTX 2945  796222.51907671 3795426.11269832 -7630.18680228
VRTX 2946  796790.27559249 3795093.17445005 -6868.73214287
VRTX 2947  797359.37843085 3794759.48212043 -6108.33116275
VRTX 2948  797927.86947982 3794426.13245681 -5347.45137478
VRTX 2949  798497.04218078 3794092.40099682 -4587.10507158
VRTX 2950  799065.59453731 3793759.01699456 -3826.27326506
VRTX 2951  799634.69731560 3793425.32469858 -3065.87223792
VRTX 2952  800202.82191755 3793092.18028359 -2304.70565566
VRTX 2953  800772.05582297 3792758.41454271 -1544.40725322
VRTX 2954  801339.52142551 3792425.63923627  -782.72491489
VRTX 2955  801905.23025893 3792093.84790414   -19.66766740
VRTX 2956  802469.17410291 3791763.04515058   744.77092276
VRTX 2957  784889.62496669 3803233.43598585 -23684.28516469
VRTX 2958  785448.44696286 3802905.50200238 -22915.83803670
VRTX 2959  786007.45835828 3802577.46193554 -22147.53913921
VRTX 2960  786566.79800253 3802249.23801505 -21379.49714076
VRTX 2961  787125.86624631 3801921.16610719 -20611.24273479
VRTX 2962  787687.13272740 3801591.86295667 -19844.70874648
VRTX 2963  788250.70187045 3801261.27007479 -19079.97690223
VRTX 2964  788814.21885490 3800930.70640718 -18315.20423681
VRTX 2965  789377.78623016 3800600.11451545 -17550.47100902
VRTX 2966  789942.66447777 3800268.78839819 -16786.76371593
VRTX 2967  790506.27346175 3799938.17320122 -16022.06305258
VRTX 2968  791069.88244574 3799607.55800425 -15257.36238924
VRTX 2969  791634.92672961 3799276.13888933 -14493.78504196
VRTX 2970  792198.57731078 3798945.50039359 -13729.11693402
VRTX 2971  792762.74716964 3798614.57104807 -12964.85523104
VRTX 2972  793327.43813139 3798283.34983047 -12201.00136146
VRTX 2973  793891.93075343 3797952.23970383 -11436.99226427
VRTX 2974  794455.64370871 3797621.56627208 -10672.37297251
VRTX 2975  795020.19857934 3797290.42127973 -9908.41259324
VRTX 2976  795583.93232021 3796959.73620586 -9143.80956901
VRTX 2977  796149.43266635 3796628.06164840 -8380.58915207
VRTX 2978  796714.11186549 3796296.84701909 -7616.72607666
VRTX 2979  797277.90794586 3795966.12702860 -6852.17184151
VRTX 2980  797841.70402622 3795635.40703810 -6087.61760635
VRTX 2981  798406.46619907 3795304.14593484 -5323.81946908
VRTX 2982  798972.25637583 3794972.30904194 -4560.82588375
VRTX 2983  799537.12199101 3794640.99000017 -3797.10870407
VRTX 2984  800101.00115033 3794310.22347677 -3032.61948943
VRTX 2985  800664.88030966 3793979.45695337 -2268.13027479
VRTX 2986  801230.89805896 3793647.49259607 -1505.31479570
VRTX 2987  801794.81874048 3793316.70281590  -740.85807779
VRTX 2988  802359.09809545 3792985.71214112    23.31792970
VRTX 2989  802923.03802883 3792654.91157790   787.75958043
VRTX 2990  785416.54630360 3804084.38262720 -23698.47380058
VRTX 2991  785975.92417638 3803756.13729473 -22930.46172113
VRTX 2992  786535.30204916 3803427.89196227 -22162.44964168
VRTX 2993  787094.67992194 3803099.64662980 -21394.43756223
VRTX 2994  787654.05779473 3802771.40129733 -20626.42548278
VRTX 2995  788214.15152930 3802442.75500744 -19858.97366189
VRTX 2996  788774.41301591 3802114.01475888 -19091.65312963
VRTX 2997  789334.71020990 3801785.25451045 -18324.36054322
VRTX 2998  789895.91765412 3801455.98442675 -17557.78035058
VRTX 2999  790457.15860242 3801126.69557727 -16791.22637941
VRTX 3000  791017.89956562 3800797.68677170 -16024.28110235
VRTX 3001  791577.90693430 3800469.08885574 -15256.76168849
VRTX 3002  792141.08241611 3800138.71646529 -14491.72175113
VRTX 3003  792700.56826420 3799810.41065537 -13723.79417694
VRTX 3004  793261.78861861 3799481.13334062 -12957.22408826
VRTX 3005  793821.91349906 3799152.46960578 -12189.79664323
VRTX 3006  794382.90477781 3798823.32059734 -11423.04727191
VRTX 3007  794944.38031373 3798493.90035428 -10656.67689724
VRTX 3008  795505.88931101 3798164.46136935 -9890.33271061
VRTX 3009  796066.32230479 3797835.62505884 -9123.14640588
VRTX 3010  796627.00181248 3797506.65067478 -8356.15303159
VRTX 3011  797188.59455023 3797177.16478644 -7589.87438318
VRTX 3012  797750.22073077 3796847.66016664 -6823.62190828
VRTX 3013  798311.13315075 3796518.55532735 -6056.81081933
VRTX 3014  798871.52645438 3796189.74124748 -5289.59345169
VRTX 3015  799433.21077305 3795860.20406425 -4523.38647773
VRTX 3016  799995.19826777 3795530.49707075 -3757.41677999
VRTX 3017  800557.26387810 3795200.74632434 -2991.50821826
VRTX 3018  801121.19149343 3794869.95266051 -2227.05692698
VRTX 3019  801685.11910876 3794539.15899669 -1462.60563571
VRTX 3020  802249.04672409 3794208.36533287  -698.15434444
VRTX 3021  802812.97433941 3793877.57166904    66.29694684
VRTX 3022  803376.90195474 3793546.77800522   830.74823811
VRTX 3023  785943.07634346 3804935.54843580 -23712.35619366
VRTX 3024  786498.63200735 3804609.44393980 -22941.35271940
VRTX 3025  787055.54176114 3804282.58101193 -22171.40900342
VRTX 3026  787609.64683166 3803957.28899984 -21399.27024388
VRTX 3027  788169.10388837 3803628.99931609 -20631.32013656
VRTX 3028  788727.13233923 3803301.50980094 -19862.25195216
VRTX 3029  789285.59406955 3802973.77760400 -19093.52286747
VRTX 3030  789843.86382931 3802646.15293065 -18324.64353988
VRTX 3031  790402.32976524 3802318.41837813 -17555.91774666
VRTX 3032  790961.25658839 3801990.42568060 -16787.55265993
VRTX 3033  791519.95068692 3801662.56333318 -16019.00543476
VRTX 3034  792078.27796433 3801334.90644392 -15250.17112251
VRTX 3035  792636.62168165 3801007.24034660 -14481.34967670
VRTX 3036  793195.57796163 3800679.23115017 -13713.00764393
VRTX 3037  793754.50440846 3800351.23866342 -12944.64226269
VRTX 3038  794313.59573050 3800023.15382932 -12176.40591857
VRTX 3039  794871.29040482 3799695.85126391 -11407.07650894
VRTX 3040  795430.09641114 3799367.92623643 -10638.61686673
VRTX 3041  795989.15453490 3799039.85999684 -9870.35454048
VRTX 3042  796547.69745519 3798712.08232503 -9101.68899791
VRTX 3043  797106.15615510 3798384.35182545 -8332.95754151
VRTX 3044  797664.81188911 3798056.51096616 -7564.38029092
VRTX 3045  798223.92743800 3797728.41256250 -6796.16290758
VRTX 3046  798782.70271541 3797400.50474642 -6027.67921585
VRTX 3047  799342.20771032 3797072.18821228 -5259.76662664
VRTX 3048  799899.75147928 3796744.97016964 -4490.31911318
VRTX 3049  800458.89730717 3796416.85480657 -3722.12542725
VRTX 3050  801018.71935448 3796088.36068994 -2954.46097438
VRTX 3051  801579.16425101 3795759.51771265 -2187.28398516
VRTX 3052  802143.05971127 3795428.74205902 -1422.80752820
VRTX 3053  802701.93862227 3795100.77619731  -654.40494375
VRTX 3054  803264.69624610 3794770.63785101   110.96202393
VRTX 3055  803829.44579936 3794439.38381604   874.77003773
VRTX 3056  786468.41895183 3805787.37933014 -23725.30926119
VRTX 3057  787019.53745674 3805463.76010693 -22950.83311061
VRTX 3058  787570.93299379 3805139.98571677 -22176.57377510
VRTX 3059  788123.71613344 3804815.43412413 -21403.40042608
VRTX 3060  788679.28264113 3804489.32355447 -20632.40543856
VRTX 3061  789234.39837442 3804163.46546558 -19861.05765918
VRTX 3062  789790.75971919 3803836.90970408 -19090.68473905
VRTX 3063  790348.13225868 3803509.78756786 -18321.10321539
VRTX 3064  790903.95584852 3803183.53300532 -17550.30942939
VRTX 3065  791459.82145114 3802857.25491124 -16779.54852406
VRTX 3066  792016.39258243 3802530.58164736 -16009.33979023
VRTX 3067  792573.17329747 3802203.79099468 -15239.29508399
VRTX 3068  793129.15286355 3801877.44906915 -14468.62337046
VRTX 3069  793685.17804284 3801551.08159546 -13697.98735543
VRTX 3070  794241.43010305 3801224.58704473 -12927.52890538
VRTX 3071  794798.75752137 3800897.49018107 -12157.91206831
VRTX 3072  795354.89658632 3800571.05891950 -11387.36518420
VRTX 3073  795909.73468892 3800245.35633283 -10615.80012129
VRTX 3074  796467.31144419 3799918.11981441 -9846.37842408
VRTX 3075  797024.88819946 3799590.88329600 -9076.95672686
VRTX 3076  797581.18665172 3799264.36276088 -8306.53458484
VRTX 3077  798137.51673321 3798937.82451009 -7536.13719698
VRTX 3078  798693.80281117 3798611.31090587 -6765.70537040
VRTX 3079  799251.41726112 3798284.05327450 -5996.31317436
VRTX 3080  799809.06481308 3797956.77710254 -5226.94688512
VRTX 3081  800366.71236504 3797629.50093058 -4457.58059587
VRTX 3082  800924.35991700 3797302.22475863 -3688.21430663
VRTX 3083  801482.00746896 3796974.94858667 -2918.84801739
VRTX 3084  802039.65502092 3796647.67241471 -2149.48172814
VRTX 3085  802597.30257289 3796320.39624275 -1380.11543890
VRTX 3086  803154.95012485 3795993.12007079  -610.74914966
VRTX 3087  803712.59767681 3795665.84389883   158.61713958
VRTX 3088  804270.24522877 3795338.56772687   927.98342883
VRTX 3089  786991.58775703 3806640.42778145 -23736.56103408
VRTX 3090  787543.23154693 3806316.51434375 -22962.49598996
VRTX 3091  788094.87606153 3805992.60050014 -22188.43151302
VRTX 3092  788646.52057613 3805668.68665653 -21414.36703607
VRTX 3093  789198.30376491 3805344.69514089 -20640.41109042
VRTX 3094  789749.98214612 3805020.76232843 -19866.37311868
VRTX 3095  790301.66052734 3804696.82951598 -19092.33514694
VRTX 3096  790853.64908024 3804372.72297496 -18318.53992644
VRTX 3097  791405.53347914 3804048.67477107 -17544.66319138
VRTX 3098  791957.45751533 3803724.60436615 -16770.81747784
VRTX 3099  792509.19442466 3803400.63877184 -15996.82531226
VRTX 3100  793061.18778058 3803076.52954062 -15223.03385078
VRTX 3101  793613.22732669 3802752.39443808 -14449.27853936
VRTX 3102  794165.31305269 3802428.23346997 -13675.55936994
VRTX 3103  794717.11929923 3802104.22903957 -12901.62147010
VRTX 3104  795269.27430040 3801780.02927013 -12127.95651786
VRTX 3105  795821.47545749 3801455.80364854 -11354.32768886
VRTX 3106  796373.32791169 3801131.77333702 -10580.42595276
VRTX 3107  796925.90965085 3800807.33454970 -9807.09498065
VRTX 3108  797477.91484647 3800483.21868702 -9033.31278533
VRTX 3109  798030.23533129 3800158.92622943 -8259.77734641
VRTX 3110  798582.53072993 3799834.64782274 -7486.22227415
VRTX 3111  799135.01498863 3799510.26363466 -6712.81501041
VRTX 3112  799692.24738910 3799183.21999092 -5943.12380905
VRTX 3113  800249.86424249 3798855.96101338 -5173.73349402
VRTX 3114  800807.51179445 3798528.68484142 -4404.36720478
VRTX 3115  801365.15934641 3798201.40866946 -3635.00091554
VRTX 3116  801922.80689838 3797874.13249750 -2865.63462629
VRTX 3117  802480.45445034 3797546.85632554 -2096.26833705
VRTX 3118  803038.10200230 3797219.58015358 -1326.90204781
VRTX 3119  803595.74955426 3796892.30398163  -557.53575856
VRTX 3120  804153.39710622 3796565.02780967   211.83053068
VRTX 3121  787511.96324579 3807495.04078193 -23745.62665949
VRTX 3122  788054.16073450 3807176.41826020 -22964.16860857
VRTX 3123  788596.17195322 3806857.90006913 -22182.56477623
VRTX 3124  789134.48351089 3806541.45407494 -21398.06545932
VRTX 3125  789681.44533689 3806220.16302637 -20620.33614596
VRTX 3126  790220.72596189 3805903.17425318 -19836.59525514
VRTX 3127  790767.44071876 3805582.02158915 -19058.67257681
VRTX 3128  791319.03929172 3805258.13347766 -18284.57214433
VRTX 3129  791870.33712504 3804934.41381180 -17510.23634245
VRTX 3130  792421.93490646 3804610.52614366 -16736.13529049
VRTX 3131  792973.31793510 3804286.75875951 -15961.86616546
VRTX 3132  793524.62028297 3803963.03656503 -15187.53389683
VRTX 3133  794076.31679199 3803639.09359911 -14413.51011255
VRTX 3134  794627.62365429 3803315.36887608 -13639.18137707
VRTX 3135  795179.11781370 3802991.53924709 -12864.99922688
VRTX 3136  795730.64507152 3802667.69107953 -12090.84298067
VRTX 3137  796281.95644812 3802343.96382802 -11316.51777824
VRTX 3138  796833.47618081 3802020.11987532 -10542.35564260
VRTX 3139  797385.00042465 3801696.27339591 -9768.19703754
VRTX 3140  797936.39097021 3801372.50180150 -8993.93379552
VRTX 3141  798487.84732734 3801048.69334574 -8219.72205994
VRTX 3142  799039.48977025 3800724.78066249 -7445.65596162
VRTX 3143  799590.81128520 3800401.04773244 -6671.33869382
VRTX 3144  800143.49624311 3800076.55113183 -5898.08850433
VRTX 3145  800695.80942237 3799752.26276613 -5124.54734782
VRTX 3146  801249.70138331 3799427.09011767 -4352.24180125
VRTX 3147  801805.03974428 3799101.10733402 -3581.06825810
VRTX 3148  802357.63636620 3798776.66021079 -2807.74893376
VRTX 3149  802911.67936357 3798451.40296615 -2035.56159360
VRTX 3150  803465.77268182 3798126.11753655 -1263.41363634
VRTX 3151  804017.24481109 3797802.30024674  -489.21424459
VRTX 3152  804571.43582259 3797476.96009871   282.85725452
VRTX 3153  788034.19805606 3808348.61236802 -23756.14745517
VRTX 3154  788572.40443046 3808032.22528746 -22971.56581814
VRTX 3155  789110.61080485 3807715.83820689 -22186.98418110
VRTX 3156  789648.81717924 3807399.45112632 -21402.40254406
VRTX 3157  790187.02355363 3807083.06404575 -20617.82090703
VRTX 3158  790725.22992802 3806766.67696519 -19833.23926999
VRTX 3159  791266.78572409 3806448.41385841 -19051.27900790
VRTX 3160  791814.63355245 3806126.62655591 -18274.24311108
VRTX 3161  792352.92587990 3805810.19133265 -17489.72874392
VRTX 3162  792899.54062403 3805489.09468620 -16711.72779210
VRTX 3163  793444.90793295 3805168.69673385 -15932.75055372
VRTX 3164  793987.80140792 3804849.68438708 -15151.83720608
VRTX 3165  794539.10160048 3804525.96339980 -14377.50325063
VRTX 3166  795078.52957964 3804208.89209288 -13593.87768435
VRTX 3167  795625.31436830 3803887.70020373 -12816.00981535
VRTX 3168  796168.58135481 3803568.47865144 -12035.38879095
VRTX 3169  796711.95533812 3803249.19716977 -11254.85150599
VRTX 3170  797258.79563344 3802927.97419109 -10477.02707846
VRTX 3171  797806.99718945 3802605.98876414 -9700.26802130
VRTX 3172  798353.82769836 3802284.77126687 -8922.43593457
VRTX 3173  798901.70217942 3801962.96903608 -8145.42089709
VRTX 3174  799448.14169308 3801641.97053701 -7367.28280376
VRTX 3175  799999.79284190 3801318.05297754 -6593.22351900
VRTX 3176  800551.44399073 3800994.13541807 -5819.16423424
VRTX 3177  801103.09513955 3800670.21785860 -5045.10494947
VRTX 3178  801654.74628838 3800346.30029913 -4271.04566471
VRTX 3179  802206.39743720 3800022.38273966 -3496.98637995
VRTX 3180  802758.04858603 3799698.46518019 -2722.92709519
VRTX 3181  803309.69973485 3799374.54762072 -1948.86781042
VRTX 3182  803861.35088368 3799050.63006125 -1174.80852566
VRTX 3183  804413.00203250 3798726.71250178  -400.74924089
VRTX 3184  804964.65318133 3798402.79494231   373.31004387
VRTX 3185  788556.43286635 3809202.18395411 -23766.66825086
VRTX 3186  789091.02151315 3808887.82317911 -22979.25525326
VRTX 3187  789627.82866563 3808572.21980906 -22193.57853606
VRTX 3188  790158.57668164 3808260.01018872 -21403.15972602
VRTX 3189  790696.92247621 3807943.54501828 -20618.68720411
VRTX 3190  791230.00063692 3807630.03027337 -19830.09204709
VRTX 3191  791766.65607168 3807314.51188109 -19044.29659027
VRTX 3192  792305.08232416 3806998.00164582 -18259.88703754
VRTX 3193  792844.36137189 3806681.01375606 -17476.14491231
VRTX 3194  793382.77752972 3806364.50917485 -16691.72745915
VRTX 3195  793921.48839438 3806047.83952700 -15907.54065390
VRTX 3196  794460.43240782 3805731.03929147 -15123.53631907
VRTX 3197  794998.83847037 3805414.54036466 -14339.11096499
VRTX 3198  795537.98547395 3805097.62643343 -13555.26549738
VRTX 3199  796076.44292133 3804781.09872575 -12770.88035887
VRTX 3200  796614.83888797 3804464.60545371 -11986.44710338
VRTX 3201  797153.62093965 3804147.89593370 -11202.31601159
VRTX 3202  797692.39290679 3803831.19206208 -10418.17702729
VRTX 3203  798231.22410323 3803514.45501585 -9634.08439792
VRTX 3204  798769.90658560 3803197.80126506 -8849.87537969
VRTX 3205  799310.17794511 3802880.25757700 -8066.90987247
VRTX 3206  799852.66309711 3802561.47393376 -7285.67695694
VRTX 3207  800403.94333011 3802237.76412592 -6511.32738044
VRTX 3208  800953.73827226 3801914.88623619 -5735.81536319
VRTX 3209  801499.73952344 3801594.13320992 -4957.33427027
VRTX 3210  802047.78113268 3801272.23736988 -4180.45003316
VRTX 3211  802596.62636335 3800949.89141785 -3404.19473839
VRTX 3212  803147.38786086 3800626.47215610 -2629.43918128
VRTX 3213  803695.66794193 3800304.44274691 -1852.74158060
VRTX 3214  804247.18472523 3799980.60044617 -1078.57713667
VRTX 3215  804792.51460765 3799660.22345657  -299.57060699
VRTX 3216  805344.12591065 3799336.32821493   474.51986251
VRTX 3217  789077.66931732 3810056.31472576 -23776.40769552
VRTX 3218  789604.08103532 3809746.53388552 -22982.59514650
VRTX 3219  790130.49275333 3809436.75304529 -22188.78259747
VRTX 3220  790656.90447133 3809126.97220505 -21394.97004845
VRTX 3221  791183.31618933 3808817.19136482 -20601.15749943
VRTX 3222  791710.01992202 3808507.24696584 -19807.57349135
VRTX 3223  792241.02446234 3808194.89366507 -19017.35544624
VRTX 3224  792778.93962126 3807878.66969560 -18232.54589376
VRTX 3225  793317.01004190 3807562.35876335 -17447.85785455
VRTX 3226  793856.53817904 3807245.23135749 -16664.31067543
VRTX 3227  794396.06631619 3806928.10395164 -15880.76349630
VRTX 3228  794934.57578735 3806611.54710520 -15096.41907344
VRTX 3229  795474.21344053 3806294.35835892 -14312.95760541
VRTX 3230  796013.05200070 3805977.61718824 -13528.87073915
VRTX 3231  796552.79909582 3805660.36714303 -12745.49492422
VRTX 3232  797092.54619095 3805343.11709782 -11962.11910930
VRTX 3233  797631.82283727 3805026.13055311 -11178.37510463
VRTX 3234  798171.49885145 3804708.92032065 -10394.94365927
VRTX 3235  798711.40997077 3804391.57840475 -9611.69621544
VRTX 3236  799251.32109008 3804074.23648885 -8828.44877160
VRTX 3237  799791.22744341 3803756.89724240 -8045.19759774
VRTX 3238  800330.91097339 3803439.68280031 -7261.77203450
VRTX 3239  800870.65616301 3803122.43382239 -6478.39472826
VRTX 3240  801410.33278684 3802805.22324847 -5694.96376003
VRTX 3241  801950.00941067 3802488.01267455 -4911.53279180
VRTX 3242  802489.91654210 3802170.67299228 -4128.28222691
VRTX 3243  803029.92170892 3801853.27839995 -3345.10838794
VRTX 3244  803569.69643803 3801536.01287682 -2561.75420035
VRTX 3245  804109.84862598 3801218.53593728 -1778.69542529
VRTX 3246  804650.52497599 3800900.76541221  -996.04687784
VRTX 3247  805190.44675151 3800583.41752772  -212.80777393
VRTX 3248  805730.84687695 3800265.80171728   570.05695655
VRTX 3249  789600.06228727 3810909.79772591 -23787.05227251
VRTX 3250  790126.47400527 3810600.01688567 -22993.23972349
VRTX 3251  790652.88572327 3810290.23604544 -22199.42717446
VRTX 3252  791179.29744128 3809980.45520520 -21405.61462544
VRTX 3253  791705.70915928 3809670.67436496 -20611.80207642
VRTX 3254  792232.12087728 3809360.89352473 -19817.98952740
VRTX 3255  792758.86120905 3809050.92862643 -19024.43416305
VRTX 3256  793289.31657204 3808738.88292238 -18233.78631249
VRTX 3257  793815.80532127 3808429.05893660 -17440.03405081
VRTX 3258  794348.39701804 3808115.81666233 -16651.05817004
VRTX 3259  794875.58726558 3807805.59976419 -15857.85492556
VRTX 3260  795402.18987853 3807495.71200283 -15064.19177762
VRTX 3261  795935.81991058 3807181.88815228 -14276.02853447
VRTX 3262  796462.53631027 3806871.93665846 -13482.45444003
VRTX 3263  796992.65727644 3806560.07825157 -12691.54487879
VRTX 3264  797523.33290889 3806247.90917359 -11901.06941884
VRTX 3265  798050.16301841 3805937.89399037 -11107.58431771
VRTX 3266  798580.78681382 3805625.75394655 -10317.06828827
VRTX 3267  799112.31380198 3805313.10802038 -9527.25912918
VRTX 3268  799649.37288287 3804997.36354409 -8741.77957999
VRTX 3269  800188.37740096 3804680.52941963 -7957.82259822
VRTX 3270  800728.30432662 3804363.17865053 -7174.58752499
VRTX 3271  801268.23125229 3804045.82788142 -6391.35245176
VRTX 3272  801808.15817795 3803728.47711231 -5608.11737853
VRTX 3273  802348.08510362 3803411.12634320 -4824.88230529
VRTX 3274  802888.01202928 3803093.77557409 -4041.64723206
VRTX 3275  803427.93895495 3802776.42480498 -3258.41215883
VRTX 3276  803967.86588061 3802459.07403587 -2475.17708560
VRTX 3277  804507.79280628 3802141.72326676 -1691.94201237
VRTX 3278  805047.71973195 3801824.37249765  -908.70693914
VRTX 3279  805587.64665761 3801507.02172854  -125.47186591
VRTX 3280  806127.57358328 3801189.67095944   657.76320732
VRTX 3281  790122.45525722 3811763.28072605 -23797.69684950
VRTX 3282  790648.86697522 3811453.49988582 -23003.88430048
VRTX 3283  791175.27869322 3811143.71904558 -22210.07175146
VRTX 3284  791701.69041122 3810833.93820535 -21416.25920243
VRTX 3285  792228.10212922 3810524.15736511 -20622.44665341
VRTX 3286  792754.51384723 3810214.37652488 -19828.63410439
VRTX 3287  793280.92556523 3809904.59568464 -19034.82155537
VRTX 3288  793807.33728323 3809594.81484440 -18241.00900635
VRTX 3289  794333.74900123 3809285.03400417 -17447.19645733
VRTX 3290  794860.16071924 3808975.25316393 -16653.38390830
VRTX 3291  795386.57243724 3808665.47232370 -15859.57135928
VRTX 3292  795912.98415524 3808355.69148346 -15065.75881026
VRTX 3293  796439.39587324 3808045.91064323 -14271.94626124
VRTX 3294  796965.80759124 3807736.12980299 -13478.13371222
VRTX 3295  797492.21930925 3807426.34896275 -12684.32116320
VRTX 3296  798018.63102725 3807116.56812252 -11890.50861417
VRTX 3297  798545.04274525 3806806.78728228 -11096.69606515
VRTX 3298  799071.45446325 3806497.00644205 -10302.88351613
VRTX 3299  799597.86618126 3806187.22560181 -9509.07096711
VRTX 3300  800127.64088727 3805875.56113680 -8717.89041052
VRTX 3301  800664.25964416 3805560.06328796 -7932.06624832
VRTX 3302  801196.61999752 3805246.95059019 -7142.90931007
VRTX 3303  801727.18390383 3804934.84409052 -6352.34640933
VRTX 3304  802259.98322967 3804621.48552228 -5563.53302635
VRTX 3305  802794.75708038 3804307.02101373 -4776.26497583
VRTX 3306  803328.30661704 3803993.24224902 -3988.03873417
VRTX 3307  803859.26275913 3803680.91605632 -3197.78281091
VRTX 3308  804391.43142269 3803367.91072487 -2408.47584950
VRTX 3309  804926.59499667 3803053.22793056 -1621.51281009
VRTX 3310  805461.33349001 3802738.78322583  -834.21708765
VRTX 3311  805989.04673919 3802428.27339211   -41.42316260
VRTX 3312  806524.72354083 3802113.30313667   745.13820684
VRTX 3313  790643.81114003 3812617.34460339 -23807.52976570
VRTX 3314  791166.21524637 3812309.80844455 -23010.58071917
VRTX 3315  791690.57490736 3812001.17697072 -22215.16215832
VRTX 3316  792210.69080808 3811694.92244619 -21416.42228176
VRTX 3317  792737.22878166 3811385.07088963 -20622.70854478
VRTX 3318  793258.30663367 3811078.27757184 -19824.72152506
VRTX 3319  793782.10610832 3810769.95986090 -19028.86454272
VRTX 3320  794308.72362216 3810460.06375349 -18235.21305674
VRTX 3321  794827.30539379 3810154.66850159 -17435.27251693
VRTX 3322  795351.98811970 3809845.85607764 -16640.10679802
VRTX 3323  795876.76245358 3809536.99234365 -15845.01277472
VRTX 3324  796399.60289165 3809229.21179344 -15048.40521670
VRTX 3325  796925.50939149 3808919.71392818 -14254.19726622
VRTX 3326  797452.04793998 3808609.86204962 -13460.48397918
VRTX 3327  797978.73635701 3808299.92622900 -12666.88798453
VRTX 3328  798505.44560158 3807989.97874279 -11873.30829025
VRTX 3329  799031.64112675 3807680.31899314 -11079.32654113
VRTX 3330  799558.12675597 3807370.49675490 -10285.57183762
VRTX 3331  800084.84730256 3807060.54293837 -9492.00098869
VRTX 3332  800611.37839252 3806750.69523736 -8698.28186435
VRTX 3333  801138.18192219 3806440.69494164 -7904.77596089
VRTX 3334  801664.66688600 3806130.87307610 -7111.02073661
VRTX 3335  802191.03832663 3805821.11479540 -6317.17666510
VRTX 3336  802717.65853557 3805511.21717845 -5523.52728840
VRTX 3337  803244.16522087 3805201.38314660 -4729.78906412
VRTX 3338  803770.67914620 3804891.54505958 -3936.05650614
VRTX 3339  804297.50076000 3804581.53463485 -3142.56475596
VRTX 3340  804824.09465711 3804271.65175528 -2348.89478670
VRTX 3341  805350.55756293 3803961.84224451 -1555.12229906
VRTX 3342  805877.38640983 3803651.82776850  -761.63620975
VRTX 3343  806403.68096358 3803342.11255249    32.26803613
VRTX 3344  806931.33948592 3803031.63337151   825.10479233
VRTX 3345  791160.54373148 3813473.99800710 -23813.74433185
VRTX 3346  791677.96008988 3813169.25550842 -23012.89169874
VRTX 3347  792195.33844935 3812864.53429311 -22212.00932634
VRTX 3348  792712.74676774 3812559.79629768 -21411.15040083
VRTX 3349  793230.12428385 3812255.07555474 -20610.26736838
VRTX 3350  793747.52995755 3811950.33904061 -19809.40637305
VRTX 3351  794264.90674504 3811645.61870577 -19008.52277036
VRTX 3352  794782.28341779 3811340.89843520 -18207.63907787
VRTX 3353  795299.67296172 3811036.17095543 -17406.76545881
VRTX 3354  795817.06166230 3810731.44394801 -16605.89117973
VRTX 3355  796334.44176369 3810426.72175705 -15805.01017061
VRTX 3356  796851.82492725 3810121.99785094 -15004.13155805
VRTX 3357  797373.48347913 3809814.87928053 -14206.59901442
VRTX 3358  797897.44455866 3809506.47105397 -13410.86850974
VRTX 3359  798422.23803215 3809197.59659979 -12615.78946578
VRTX 3360  798947.86201311 3808888.25697464 -11821.36040610
VRTX 3361  799472.70924719 3808579.35240891 -11026.32343706
VRTX 3362  799996.83380194 3808270.85261915 -10230.72087382
VRTX 3363  800522.61921301 3807961.42257626 -9436.41815501
VRTX 3364  801048.40462407 3807651.99253337 -8642.11543620
VRTX 3365  801573.50312297 3807342.94723309 -7847.27511582
VRTX 3366  802098.67338584 3807033.86173748 -7052.49096045
VRTX 3367  802623.30049510 3806725.08046466 -6257.28171401
VRTX 3368  803149.22911214 3806415.57021146 -5463.09107322
VRTX 3369  803675.15772918 3806106.05995825 -4668.90043243
VRTX 3370  804200.57649251 3805796.83527641 -3874.31076224
VRTX 3371  804726.06411447 3805487.57202655 -3079.77498323
VRTX 3372  805252.06487163 3805178.02136734 -2285.64080182
VRTX 3373  805777.84452993 3804868.59454660 -1491.33358070
VRTX 3374  806303.86506234 3804559.03281118  -697.21487610
VRTX 3375  806829.88559475 3804249.47107576    96.90382849
VRTX 3376  807355.90612716 3803939.90934034   891.02253308
VRTX 3377  791676.25355338 3814331.22426867 -23819.15844266
VRTX 3378  792193.71200155 3814026.45819531 -23018.33875048
VRTX 3379  792711.17821877 3813721.68777048 -22217.52513863
VRTX 3380  793228.64964882 3813416.91442592 -21416.71560653
VRTX 3381  793746.09309735 3813112.15675394 -20615.88417510
VRTX 3382  794263.56368427 3812807.38388162 -19815.07398313
VRTX 3383  794781.03369926 3812502.61132964 -19014.26334356
VRTX 3384  795298.47434701 3812197.85522638 -18213.42972015
VRTX 3385  795815.92841362 3811893.09160716 -17412.60659880
VRTX 3386  796333.38163704 3811588.32846021 -16611.78281755
VRTX 3387  796850.85053767 3811283.55653239 -15810.97130584
VRTX 3388  797368.30249633 3810978.79409384 -15010.14653474
VRTX 3389  797887.05616794 3810673.30255999 -14210.34052988
VRTX 3390  798406.10375021 3810367.64640544 -13410.76454981
VRTX 3391  798923.64012383 3810062.83668570 -12610.00584482
VRTX 3392  799442.79743509 3809757.11907145 -11810.51574251
VRTX 3393  799962.02776106 3809451.36056134 -11011.08278408
VRTX 3394  800479.63749336 3809146.50975306 -10210.38149217
VRTX 3395  800999.57881132 3808840.35301312 -9411.50498102
VRTX 3396  801518.39042405 3808534.82902619 -8611.74432291
VRTX 3397  802037.87630687 3808228.92737753 -7812.51137224
VRTX 3398  802557.43510373 3807922.98488939 -7013.33548665
VRTX 3399  803075.19146006 3807618.05195633 -6212.74894785
VRTX 3400  803593.56997498 3807312.77054943 -5412.64933220
VRTX 3401  804114.57745766 3807006.01664581 -4614.60723897
VRTX 3402  804634.34640485 3806699.95645152 -3815.59582440
VRTX 3403  805153.97326516 3806393.97584073 -3016.47320766
VRTX 3404  805675.60029537 3806086.87492575 -2218.91599407
VRTX 3405  806201.24937313 3805777.52124376 -1424.50657603
VRTX 3406  806727.26990554 3805467.95950834  -630.38787144
VRTX 3407  807253.29043795 3805158.39777292   163.73083315
VRTX 3408  792191.66096331 3815188.61991254 -23824.33587524
VRTX 3409  792701.62695408 3814888.05039843 -23017.65232298
VRTX 3410  793211.06439400 3814587.77692804 -22210.55510827
VRTX 3411  793716.00702729 3814290.02101914 -21399.94010017
VRTX 3412  794232.44997411 3813985.82373269 -20598.32564099
VRTX 3413  794739.51918834 3813686.87671620 -19789.37496976
VRTX 3414  795248.43637828 3813386.89464017 -18981.87058916
VRTX 3415  795759.47814107 3813085.72258129 -18176.02897383
VRTX 3416  796270.63579800 3812784.48560958 -17370.27806133
VRTX 3417  796778.80934133 3812484.92005338 -16562.19167679
VRTX 3418  797287.20557070 3812185.22976972 -15754.27957417
VRTX 3419  797802.16701069 3811881.86228193 -14951.50563576
VRTX 3420  798318.42524772 3811577.76845226 -14149.74661623
VRTX 3421  798836.80389582 3811272.48697077 -13349.64710481
VRTX 3422  799355.25633625 3810967.16415786 -12549.60534585
VRTX 3423  799873.50325071 3810661.95646097 -11749.40273507
VRTX 3424  800391.74431964 3810356.75203820 -10949.19554936
VRTX 3425  800910.06514679 3810051.50294248 -10149.05078523
VRTX 3426  801428.49765421 3809746.19129414 -9348.99342600
VRTX 3427  801946.77264891 3809440.96786939 -8548.81279179
VRTX 3428  802464.99326017 3809135.77490505 -7748.58959520
VRTX 3429  802983.25626600 3808830.55819532 -6948.39957807
VRTX 3430  803501.76591350 3808525.20334047 -6148.40259138
VRTX 3431  804020.07453229 3808219.96108271 -5348.24827256
VRTX 3432  804538.15073867 3807914.84900020 -4547.91205963
VRTX 3433  805056.30589514 3807609.69269738 -3747.63763582
VRTX 3434  805575.51595993 3807303.94553564 -2948.18882027
VRTX 3435  806095.06113809 3806998.01067540 -2149.00227621
VRTX 3436  806614.92190521 3806691.89905234 -1350.06272315
VRTX 3437  807140.68913041 3806382.47919544  -555.74577144
VRTX 3438  807663.59327158 3806074.66296483   240.81193029
VRTX 3439  792718.43218581 3816039.65063365 -23838.40702632
VRTX 3440  793228.25480225 3815739.16142415 -23031.61126428
VRTX 3441  793731.83198112 3815442.17031245 -22219.92760362
VRTX 3442  794235.28687366 3815145.24769387 -21408.14823740
VRTX 3443  794738.93302357 3814848.21795118 -20596.51855591
VRTX 3444  795243.50201838 3814550.67131888 -19785.61112522
VRTX 3445  795747.34173683 3814253.53315758 -18974.13293725
VRTX 3446  796250.54047293 3813956.75401338 -18162.15309400
VRTX 3447  796754.09188031 3813659.77733641 -17350.44926369
VRTX 3448  797258.32225305 3813362.42036787 -16539.27681548
VRTX 3449  797762.44629163 3813065.12295757 -15728.02114642
VRTX 3450  798269.37646383 3812766.25381915 -14918.96165602
VRTX 3451  798785.49721396 3812462.23699652 -14117.09503441
VRTX 3452  799290.91194257 3812164.21666490 -13306.84950467
VRTX 3453  799806.09600849 3811860.72448333 -12504.24980112
VRTX 3454  800317.06572848 3811559.59277594 -11698.35180258
VRTX 3455  800835.38342425 3811254.34543413 -10898.20458772
VRTX 3456  801340.89792789 3810956.26921807 -10088.03714541
VRTX 3457  801856.72043932 3810652.41944028 -9285.93711174
VRTX 3458  802369.25485754 3810350.41133834 -8481.26370093
VRTX 3459  802881.41779469 3810048.61130464 -7676.29955600
VRTX 3460  803393.91296467 3809746.62518582 -6871.59542814
VRTX 3461  803910.41801854 3809442.39311293 -6070.02957612
VRTX 3462  804424.94128977 3809139.27104544 -5266.91271147
VRTX 3463  804942.06438717 3808834.69280357 -4465.83056201
VRTX 3464  805460.77545721 3808529.22513105 -3665.99121566
VRTX 3465  805979.48652725 3808223.75745853 -2866.15186932
VRTX 3466  806498.19759729 3807918.28978601 -2066.31252297
VRTX 3467  807016.90866733 3807612.82211349 -1266.47317663
VRTX 3468  807535.61973737 3807307.35444096  -466.63383028
VRTX 3469  808054.33080742 3807001.88676844   333.20551606
VRTX 3470  793776.59813835 3816578.10950697 -23062.56550847
VRTX 3471  794277.93750236 3816282.37180548 -22249.13045537
VRTX 3472  794770.85148866 3815991.35319611 -21429.10140603
VRTX 3473  795273.40134774 3815694.93749087 -20616.61372886
VRTX 3474  795770.99256177 3815401.29914512 -19800.24524206
VRTX 3475  796272.12626608 3815105.67663455 -18986.64923248
VRTX 3476  796772.47961753 3814810.49120316 -18172.44249136
VRTX 3477  797275.20620302 3814513.97651265 -17360.09312648
VRTX 3478  797777.79866067 3814217.53694775 -16547.63878844
VRTX 3479  798280.43786805 3813921.07119811 -15735.22103839
VRTX 3480  798783.12924364 3813624.57622883 -14922.84411701
VRTX 3481  799285.73612748 3813328.12858376 -14110.40106941
VRTX 3482  799788.22619976 3813031.74636537 -13297.86660099
VRTX 3483  800290.97167446 3812735.22109493 -12485.53201948
VRTX 3484  800794.57403266 3812438.21588017 -11673.86806505
VRTX 3485  801297.90623588 3812141.36198044 -10861.99267786
VRTX 3486  801800.98485762 3811844.65011284 -10049.91882890
VRTX 3487  802304.49909248 3811547.69425636 -9238.18590606
VRTX 3488  802807.98816774 3811250.75249189 -8426.43329243
VRTX 3489  803312.60109604 3810953.18125225 -7615.56024564
VRTX 3490  803817.12804100 3810655.65817227 -6804.61990525
VRTX 3491  804321.73589352 3810358.08977560 -5993.74288596
VRTX 3492  804826.81407343 3810060.25794643 -5183.23396140
VRTX 3493  805339.71336351 3809758.04547812 -4378.84611212
VRTX 3494  805854.62986091 3809454.70316288 -3576.03700006
VRTX 3495  806370.79700381 3809150.66035544 -2774.20668707
VRTX 3496  806888.47526855 3808845.77116184 -1973.55903105
VRTX 3497  807405.67680849 3808541.14898395 -1172.53827347
VRTX 3498  807922.20931540 3808236.90153448  -370.99390717
VRTX 3499  808438.90198799 3807932.56437549   430.42510785
VRTX 3500  794334.34148384 3817411.79260207 -23100.87652986
VRTX 3501  794815.94883420 3817127.10689057 -22271.99851045
VRTX 3502  795297.55618455 3816842.42117908 -21443.12049105
VRTX 3503  795781.80103577 3816556.25819144 -20616.30667237
VRTX 3504  796265.54764919 3816270.37426904 -19789.10291531
VRTX 3505  796752.21142456 3815982.85643105 -18964.18223155
VRTX 3506  797252.23373858 3815687.85641521 -18149.71640893
VRTX 3507  797754.44568336 3815391.62997729 -17336.96426817
VRTX 3508  798256.61566846 3815095.42704117 -16524.17928829
VRTX 3509  798758.73502856 3814799.25246035 -15711.35468752
VRTX 3510  799260.91368032 3814503.04467000 -14898.57649046
VRTX 3511  799763.09810938 3814206.83364376 -14085.80281494
VRTX 3512  800265.22324775 3813910.65582650 -13272.98273644
VRTX 3513  800767.42911706 3813614.43279148 -12460.22584081
VRTX 3514  801269.71475542 3813318.16507745 -11647.53137523
VRTX 3515  801772.02773003 3813021.88205227 -10834.85830396
VRTX 3516  802274.16967996 3812725.69481878 -10022.05138277
VRTX 3517  802776.50357004 3812429.40007874 -9209.39468069
VRTX 3518  803278.65249400 3812133.20893907 -8396.59321762
VRTX 3519  803781.39012637 3811836.68806115 -7584.25249842
VRTX 3520  804283.97544370 3811540.25249558 -6771.79257212
VRTX 3521  804786.58801705 3811243.80166379 -5959.35397734
VRTX 3522  805288.78416975 3810947.58407108 -5146.58947714
VRTX 3523  805792.98644445 3810650.24284039 -4335.39503842
VRTX 3524  806297.86875630 3810352.52071780 -3524.73282064
VRTX 3525  806802.90208175 3810054.71401182 -2714.18879141
VRTX 3526  807305.31019954 3809758.37769651 -1901.59018253
VRTX 3527  807810.57045527 3809460.44388585 -1091.22375689
VRTX 3528  808315.98150178 3809162.42561660  -280.97534541
VRTX 3529  808822.75364868 3808863.64498887   528.20782115
VRTX 3530  794897.88777627 3818242.22544036 -23143.72914117
VRTX 3531  795387.69067061 3817952.94936766 -22321.26524208
VRTX 3532  795869.12128972 3817668.36264413 -21492.24890660
VRTX 3533  796350.55190883 3817383.77592061 -20663.23257112
VRTX 3534  796832.86069058 3817098.69733422 -19834.90351653
VRTX 3535  797315.22026875 3816813.59029653 -19006.61421701
VRTX 3536  797796.67470185 3816528.99023468 -18177.61651920
VRTX 3537  798285.98210430 3816239.99168923 -17354.76483076
VRTX 3538  798775.48696236 3815950.88254799 -16532.06767802
VRTX 3539  799264.01285478 3815662.32172983 -15708.60435242
VRTX 3540  799755.08842000 3815372.33282841 -14887.13649023
VRTX 3541  800236.94584554 3815087.50704868 -14058.45418843
VRTX 3542  800727.14274809 3814798.01029019 -13236.29865400
VRTX 3543  801217.75200548 3814508.28256990 -12414.46584293
VRTX 3544  801708.12673169 3814218.68621158 -11592.44947953
VRTX 3545  802190.28584365 3813933.69145592 -10764.00328811
VRTX 3546  802681.17306963 3813643.80804416 -9942.38802501
VRTX 3547  803172.25655420 3813353.81470708 -9120.92636078
VRTX 3548  803658.87945413 3813066.31976362 -8295.97368647
VRTX 3549  804160.16456234 3812770.61245104 -7482.49617089
VRTX 3550  804660.55243665 3812475.40768323 -6668.31644857
VRTX 3551  805163.21912079 3812178.92654374 -5855.92020279
VRTX 3552  805665.88580492 3811882.44540426 -5043.52395701
VRTX 3553  806168.55248906 3811585.96426477 -4231.12771123
VRTX 3554  806671.21917319 3811289.48312528 -3418.73146545
VRTX 3555  807173.88585733 3810993.00198579 -2606.33521966
VRTX 3556  807676.55254147 3810696.52084630 -1793.93897388
VRTX 3557  808179.21922560 3810400.03970681  -981.54272810
VRTX 3558  808681.88590974 3810103.55856733  -169.14648232
VRTX 3559  809184.55259387 3809807.07742784   643.24976346
VRTX 3560  795465.37858219 3819070.44893883 -23189.66886716
VRTX 3561  795938.10802330 3818790.73578441 -22353.84268444
VRTX 3562  796394.41302413 3818520.22203321 -21505.16215838
VRTX 3563  796876.21932061 3818235.42489109 -20676.43984120
VRTX 3564  797338.71112763 3817961.44588178 -19832.60132678
VRTX 3565  797805.27234278 3817685.18757860 -18991.94767396
VRTX 3566  798277.92007926 3817405.52018731 -18156.05754633
VRTX 3567  798746.91841723 3817127.89684063 -17317.31127135
VRTX 3568  799202.79335409 3816857.62397019 -16468.29416215
VRTX 3569  799674.44436838 3816578.51484751 -15631.62396475
VRTX 3570  800155.61513820 3816294.07366674 -14802.40426210
VRTX 3571  800642.73288734 3816006.30155600 -13977.83887414
VRTX 3572  801125.27394246 3815721.09287225 -13149.69160485
VRTX 3573  801614.45832647 3815432.16322997 -12326.74363787
VRTX 3574  802100.11566992 3815145.20909905 -11501.03528518
VRTX 3575  802585.95989510 3814858.15029483 -10675.47319269
VRTX 3576  803079.28183328 3814566.90318976 -9855.76342080
VRTX 3577  803563.66072831 3814280.66512358 -9029.05450951
VRTX 3578  804049.70669177 3813993.49332483 -8203.65030448
VRTX 3579  804546.80654524 3813700.13019235 -7386.89726167
VRTX 3580  805044.49623060 3813406.43669236 -6570.60584200
VRTX 3581  805540.83682614 3813113.49882368 -5753.25857729
VRTX 3582  806039.88430025 3812819.04482008 -4938.02981073
VRTX 3583  806541.86204846 3812522.94955671 -4125.09437952
VRTX 3584  807040.30695879 3812228.83305181 -3309.39402541
VRTX 3585  807538.25331332 3811934.99579026 -2493.30348403
VRTX 3586  808037.07776100 3811640.66670477 -1677.90016917
VRTX 3587  808537.92545707 3811345.20438871  -864.08031950
VRTX 3588  809037.12557226 3811050.66489015   -48.97101521
VRTX 3589  809546.35153907 3810750.50986681   758.29170577
VRTX 3590  796019.68908352 3819906.05478545 -23225.29322425
VRTX 3591  796471.30314832 3819638.16844870 -22372.94140705
VRTX 3592  796924.18928276 3819369.56962000 -21521.58515619
VRTX 3593  797375.17754202 3819102.03379977 -20668.74356162
VRTX 3594  797827.28755449 3818833.86968049 -19816.77989046
VRTX 3595  798278.87539029 3818565.99803473 -18964.40754553
VRTX 3596  798730.19685389 3818298.27558524 -18111.82672836
VRTX 3597  799182.10329706 3818030.22548605 -17259.70373672
VRTX 3598  799634.76087706 3817761.75467173 -16408.16861114
VRTX 3599  800085.81656408 3817494.18108490 -15555.37978789
VRTX 3600  800559.79003433 3817213.77114414 -14720.52722603
VRTX 3601  801040.01134361 3816929.86176052 -13890.56444224
VRTX 3602  801521.96724648 3816644.98082318 -13061.95921226
VRTX 3603  802004.31063396 3816359.88285397 -12233.65724134
VRTX 3604  802497.65360225 3816068.62396985 -11413.96392835
VRTX 3605  802969.11420920 3815789.62149519 -10577.14471148
VRTX 3606  803462.85150818 3815498.14174466 -9757.76001553
VRTX 3607  803945.76412673 3815212.72494656 -8929.90354481
VRTX 3608  804438.88474293 3814921.59060285 -8110.03621128
VRTX 3609  804923.23488841 3814635.36863941 -7283.30479959
VRTX 3610  805407.38204278 3814349.26037222 -6456.41451993
VRTX 3611  805901.72178201 3814057.44319219 -5637.50131485
VRTX 3612  806396.06152124 3813765.62601217 -4818.58810978
VRTX 3613  806890.40126047 3813473.80883214 -3999.67490471
VRTX 3614  807384.74099970 3813181.99165212 -3180.76169964
VRTX 3615  807879.08073893 3812890.17447209 -2361.84849456
VRTX 3616  808373.42047816 3812598.35729207 -1542.93528949
VRTX 3617  808867.76021739 3812306.54011204  -724.02208442
VRTX 3618  809362.09995662 3812014.72293202    94.89112065
VRTX 3619  796559.27590821 3820749.90742987 -23249.39431533
VRTX 3620  797014.15007251 3820480.19509667 -22399.59396640
VRTX 3621  797468.51320714 3820210.76899349 -21549.39366771
VRTX 3622  797922.96555007 3819941.29292434 -20699.26318658
VRTX 3623  798377.75756274 3819671.62660464 -19849.39854290
VRTX 3624  798832.25870624 3819402.12320207 -18999.30625480
VRTX 3625  799286.64341281 3819132.68501635 -18149.12283907
VRTX 3626  799741.22917994 3818863.13421570 -17299.09678040
VRTX 3627  800195.57050959 3818593.72032560 -16448.87941638
VRTX 3628  800649.57425552 3818324.49551765 -15598.39784749
VRTX 3629  801103.81193392 3818055.13968308 -14748.09936236
VRTX 3630  801558.61635172 3817785.46641520 -13898.24442737
VRTX 3631  802013.83493889 3817515.56116919 -13048.71363587
VRTX 3632  802468.78045739 3817245.80887018 -12198.96913123
VRTX 3633  802923.40734183 3816976.23503954 -11348.97525240
VRTX 3634  803375.74392107 3816707.94401919 -10497.18890036
VRTX 3635  803831.14332473 3816437.93749705 -9647.79962218
VRTX 3636  804285.33893721 3816168.60522378 -8797.46821479
VRTX 3637  804737.66263753 3815900.32141698 -7945.67178325
VRTX 3638  805193.10240782 3815630.29228531 -7096.31409741
VRTX 3639  805664.76009888 3815351.17942294 -6259.64912549
VRTX 3640  806159.09983811 3815059.36224291 -5440.73592042
VRTX 3641  806653.43957734 3814767.54506289 -4621.82271535
VRTX 3642  807147.77931657 3814475.72788286 -3802.90951027
VRTX 3643  807642.11905580 3814183.91070283 -2983.99630520
VRTX 3644  808136.45879503 3813892.09352281 -2165.08310013
VRTX 3645  808630.79853426 3813600.27634278 -1346.16989506
VRTX 3646  809125.13827349 3813308.45916276  -527.25668998
VRTX 3647  809619.47801272 3813016.64198273   291.65651509
VRTX 3648  797075.94389899 3821606.59701671 -23255.55832273
VRTX 3649  797515.47736596 3821345.47707740 -22393.75180573
VRTX 3650  797956.20872916 3821083.68619098 -21532.88280436
VRTX 3651  798398.88148795 3820820.80792013 -20673.53320731
VRTX 3652  798845.04395039 3820555.97505050 -19816.91477480
VRTX 3653  799284.57025615 3820294.85912220 -18955.10265319
VRTX 3654  799740.00390053 3820024.83342168 -18105.74017301
VRTX 3655  800197.14401268 3819753.85192084 -17257.71323438
VRTX 3656  800654.34695476 3819482.83522869 -16409.73546866
VRTX 3657  801111.69089857 3819211.73956082 -15561.86805584
VRTX 3658  801568.63143881 3818940.86984111 -14713.68492524
VRTX 3659  802026.95120270 3818669.22761201 -13866.58122346
VRTX 3660  802484.01255388 3818398.29022556 -13018.49264373
VRTX 3661  802940.96742040 3818127.41248164 -12170.32072537
VRTX 3662  803397.73994190 3817856.63686999 -11322.00609740
VRTX 3663  803855.99490885 3817585.03093395 -10474.85168327
VRTX 3664  804311.82612398 3817314.78255225 -9625.80035590
VRTX 3665  804767.58385048 3817044.57533186 -8776.69151376
VRTX 3666  805224.89863894 3816773.49599404 -7928.80128294
VRTX 3667  805681.41344845 3816502.86472805 -7080.28496052
VRTX 3668  806137.29499422 3816232.58815593 -6231.27302369
VRTX 3669  806608.63007684 3815953.65598801 -5394.35556707
VRTX 3670  807074.26427234 3815677.91691271 -4552.97639615
VRTX 3671  807538.80703966 3815402.78915127 -3710.74303523
VRTX 3672  808024.78311644 3815115.65649637 -2885.28413443
VRTX 3673  808490.74643838 3814839.73307587 -2044.16254941
VRTX 3674  808956.58631722 3814563.87879641 -1202.94435349
VRTX 3675  809415.62420840 3814291.83434097  -356.40268332
VRTX 3676  809884.03745281 3814014.53870783   482.80150640
VRTX 3677  797599.66407575 3822459.33664233 -23267.24161834
VRTX 3678  798037.40299179 3822199.22183909 -22404.03062282
VRTX 3679  798475.14190783 3821939.10703585 -21540.81962729
VRTX 3680  798912.88082387 3821678.99223262 -20677.60863177
VRTX 3681  799350.61973991 3821418.87742938 -19814.39763624
VRTX 3682  799788.35865595 3821158.76262614 -18951.18664072
VRTX 3683  800229.73560030 3820896.61014681 -18090.82289381
VRTX 3684  800687.49012994 3820625.28450797 -17243.27681988
VRTX 3685  801126.02998991 3820364.72109241 -16380.69267118
VRTX 3686  801575.66867668 3820097.94117383 -15526.79485381
VRTX 3687  802027.34288674 3819830.02114945 -14674.49010840
VRTX 3688  802465.52792492 3819569.65647119 -13811.62826371
VRTX 3689  802916.62464016 3819302.05990427 -12958.87155060
VRTX 3690  803368.24332429 3819034.17098022 -12106.52334864
VRTX 3691  803819.47247148 3818766.50023757 -11253.87028141
VRTX 3692  804271.22324127 3818498.53733174 -10401.62545433
VRTX 3693  804714.39501981 3818235.37955767 -9542.66640765
VRTX 3694  805171.03305859 3817964.67927040 -8694.24652878
VRTX 3695  805629.93323867 3817692.71194757 -7847.59708109
VRTX 3696  806088.83341875 3817420.74462473 -7000.94763339
VRTX 3697  806547.73359883 3817148.77730190 -6154.29818568
VRTX 3698  807006.63377891 3816876.80997907 -5307.64873799
VRTX 3699  807465.53395899 3816604.84265624 -4460.99929029
VRTX 3700  807924.43413907 3816332.87533341 -3614.34984258
VRTX 3701  808383.33431915 3816060.90801057 -2767.70039488
VRTX 3702  808842.23449923 3815788.94068774 -1921.05094718
VRTX 3703  809301.13467931 3815516.97336491 -1074.40149948
VRTX 3704  809760.03485940 3815245.00604208  -227.75205178
VRTX 3705  810218.93503948 3814973.03871925   618.89739592
VRTX 3706  798126.59000473 3823310.28071164 -23281.43384814
VRTX 3707  798564.26992949 3823050.19894969 -22418.17668397
VRTX 3708  799001.92691401 3822790.13003667 -21554.90156596
VRTX 3709  799439.58563676 3822530.06015005 -20691.62780836
VRTX 3710  799877.31042706 3822269.95325871 -19828.40575753
VRTX 3711  800314.98707344 3822009.87333298 -18965.14602759
VRTX 3712  800752.63482519 3821749.80959128 -18101.86368369
VRTX 3713  801190.29963157 3821489.73629720 -17238.59468734
VRTX 3714  801627.98439646 3821229.65182426 -16375.34131123
VRTX 3715  802065.69444233 3820969.55319134 -15512.10772089
VRTX 3716  802503.41890442 3820709.44648382 -14648.88541320
VRTX 3717  802941.03448392 3820449.40076194 -13785.57789017
VRTX 3718  803378.71287868 3820189.31985695 -12922.31952856
VRTX 3719  803816.43798502 3819929.21278858 -12059.09772509
VRTX 3720  804254.15955284 3819669.10770216 -11195.87315223
VRTX 3721  804691.79215566 3819409.05244544 -10332.57895225
VRTX 3722  805129.97602800 3819148.68842017 -9469.71619514
VRTX 3723  805578.58876557 3818882.48314036 -8615.01543393
VRTX 3724  806031.34509169 3818613.95701789 -7763.55759052
VRTX 3725  806482.78792139 3818346.16659070 -6911.07175872
VRTX 3726  806941.06207373 3818074.54990884 -6063.93235974
VRTX 3727  807390.05632038 3817808.13094407 -5209.53018092
VRTX 3728  807844.82377896 3817538.47837722 -4359.64632036
VRTX 3729  808297.03407807 3817270.25808695 -3507.76113705
VRTX 3730  808755.63255641 3816998.45974862 -2660.87556698
VRTX 3731  809208.17024529 3816730.05608586 -1809.24661039
VRTX 3732  809663.28764891 3816460.20751321  -959.63662909
VRTX 3733  810115.09931159 3816192.21050100  -107.43945892
VRTX 3734  810573.99949167 3815920.24317817   739.20998877
VRTX 3735  798655.48810453 3824160.12015917 -23297.16956803
VRTX 3736  799093.04442092 3823900.10763082 -22433.81566361
VRTX 3737  799530.60073731 3823640.09510247 -21570.46175919
VRTX 3738  799968.15705370 3823380.08257412 -20707.10785477
VRTX 3739  800405.68341611 3823120.08682313 -19843.73050732
VRTX 3740  800843.23553247 3822860.07664724 -18980.37331581
VRTX 3741  801280.73599995 3822600.09540012 -18116.97570207
VRTX 3742  801718.23811910 3822340.11322789 -17253.57938100
VRTX 3743  802155.69189441 3822080.15813327 -16390.14522433
VRTX 3744  802593.26463577 3821820.13640521 -15526.80417467
VRTX 3745  803030.83737713 3821560.11467716 -14663.46312501
VRTX 3746  803468.32085563 3821300.14294565 -13800.05221510
VRTX 3747  803905.90102175 3821040.11705896 -12936.71697632
VRTX 3748  804343.44398218 3820780.11201135 -12073.35261905
VRTX 3749  804781.02786059 3820520.08404539 -11210.02028564
VRTX 3750  805218.58591885 3820260.07054141 -10346.66774447
VRTX 3751  805656.12773659 3820000.06613382 -9483.30249290
VRTX 3752  806093.73183258 3819740.02684390 -8619.98598247
VRTX 3753  806531.33592856 3819479.98755398 -7756.66947204
VRTX 3754  806968.92489141 3819219.95674021 -6893.34111788
VRTX 3755  807406.52137871 3818959.92171195 -6030.01865263
VRTX 3756  807844.11778177 3818699.88673088 -5166.69612144
VRTX 3757  808281.73692586 3818439.83901245 -4303.39138819
VRTX 3758  808719.35606995 3818179.79129402 -3440.08665494
VRTX 3759  809157.67247199 3817919.35303827 -2577.32762022
VRTX 3760  809596.23594576 3817658.77639652 -1714.76195251
VRTX 3761  810034.71973015 3817398.24438915  -852.13391709
VRTX 3762  810476.81450221 3817135.68985128     7.66803266
VRTX 3763  799185.95867130 3825009.07886084 -23314.13595575
VRTX 3764  799623.51498769 3824749.06633249 -22450.78205133
VRTX 3765  800061.07130408 3824489.05380414 -21587.42814692
VRTX 3766  800498.52931873 3824229.09633505 -20723.99730810
VRTX 3767  800935.85056388 3823969.21547116 -19860.45942869
VRTX 3768  801372.74641138 3823709.57287442 -18996.58861813
VRTX 3769  801809.78316258 3823449.85135688 -18132.82808376
VRTX 3770  802246.82734780 3823190.12567552 -17269.07336752
VRTX 3771  802683.73063178 3822930.47891357 -16405.20837702
VRTX 3772  803120.76739665 3822670.75738837 -15541.44785336
VRTX 3773  803557.84873974 3822411.01089472 -14677.72221816
VRTX 3774  803994.75945993 3822151.35996772 -13813.86304751
VRTX 3775  804431.99658120 3821891.52622200 -12950.25932979
VRTX 3776  804868.93440593 3821631.86011362 -12086.42137208
VRTX 3777  805306.00352556 3821372.12046638 -11222.68617039
VRTX 3778  805743.10120908 3821112.36482037 -10358.97332379
VRTX 3779  806180.02683213 3820852.70554621 -9495.12581663
VRTX 3780  806617.19538576 3820592.91020554 -8631.46843547
VRTX 3781  807054.25408436 3820333.17639516 -7767.72507791
VRTX 3782  807491.37900933 3820073.40549110 -6904.03355143
VRTX 3783  807928.51146660 3819813.63036816 -6040.34791998
VRTX 3784  808365.45216131 3819553.96265230 -5176.51220843
VRTX 3785  808802.48139992 3819294.24534259 -4312.74579445
VRTX 3786  809239.74720738 3819034.39552961 -3449.16452755
VRTX 3787  809676.90602797 3818774.60564045 -2585.49952897
VRTX 3788  810114.00199147 3818514.85095784 -1721.78533622
VRTX 3789  810551.04055249 3818255.12842661  -858.02621828
VRTX 3790  810989.57960242 3817994.56546477     4.55856438
VRTX 3791  799716.06585855 3825858.24109303 -23330.81794991
VRTX 3792  800152.64303227 3825598.77698691 -22466.69773408
VRTX 3793  800588.84678974 3825339.52203292 -21602.28526959
VRTX 3794  801026.21144672 3825079.61685388 -20738.78136578
VRTX 3795  801462.54409357 3824820.28970836 -19874.46977465
VRTX 3796  801898.90896071 3824560.94451612 -19010.18340023
VRTX 3797  802335.46154053 3824301.49418516 -18146.04393635
VRTX 3798  802772.02263771 3824042.03908359 -17281.91113846
VRTX 3799  803208.18887751 3823782.80514342 -16417.46931132
VRTX 3800  803644.74620962 3823523.35215068 -15553.33356674
VRTX 3801  804081.34514787 3823263.87585416 -14689.23038459
VRTX 3802  804517.93605795 3823004.40405424 -13825.12091932
VRTX 3803  804954.38160245 3822745.01367424 -12960.89768585
VRTX 3804  805390.71877356 3822485.68399468 -12096.58963555
VRTX 3805  805827.11871661 3822226.31915626 -11232.33071277
VRTX 3806  806263.95169824 3821966.71177098 -10368.41070119
VRTX 3807  806700.45369312 3821707.28977287 -9504.23164776
VRTX 3808  807136.84780667 3821447.92819959 -8639.96816261
VRTX 3809  807573.41902195 3821188.46743082 -7775.84328349
VRTX 3810  808010.09415044 3820928.94845980 -6911.79973050
VRTX 3811  808446.72203232 3820669.45595181 -6047.71920066
VRTX 3812  808883.68770212 3820409.77424729 -5183.90303549
VRTX 3813  809320.65337191 3820150.09254277 -4320.08687032
VRTX 3814  809757.61904170 3819890.41083825 -3456.27070514
VRTX 3815  810194.58471149 3819630.72913373 -2592.45453997
VRTX 3816  810631.55038128 3819371.04742921 -1728.63837479
VRTX 3817  811068.51605107 3819111.36572469  -864.82220962
VRTX 3818  811505.48172086 3818851.68402017    -1.00604444
VRTX 3819  800245.90182508 3826707.55523716 -23347.28767721
VRTX 3820  800681.94368165 3826448.39096460 -22482.74850339
VRTX 3821  801117.93979680 3826189.25231201 -21618.17353074
VRTX 3822  801553.93886879 3825930.11200329 -20753.60087220
VRTX 3823  801990.07310044 3825670.89599102 -19889.13399437
VRTX 3824  802426.19462067 3825411.68709849 -19024.65716812
VRTX 3825  802863.21212736 3825151.97635989 -18160.88157232
VRTX 3826  803300.21161630 3824892.27571311 -17297.09187520
VRTX 3827  803736.86665536 3824632.76799426 -16433.03259952
VRTX 3828  804173.29492749 3824373.38728860 -15568.79584808
VRTX 3829  804609.64768041 3824114.04888159 -14704.49999265
VRTX 3830  805047.17261705 3823854.05392918 -13841.12152934
VRTX 3831  805483.90114558 3823594.50504856 -12977.11976909
VRTX 3832  805920.23097629 3823335.17948038 -12112.80597394
VRTX 3833  806357.03298834 3823075.58944130 -11248.86172447
VRTX 3834  806793.09651533 3822816.41303104 -10384.33951069
VRTX 3835  807230.69296684 3822556.37802283 -9521.01701742
VRTX 3836  807666.95198117 3822297.09211922 -8656.64779888
VRTX 3837  808103.57940897 3822037.59986557 -7792.56691366
VRTX 3838  808539.71547931 3821778.38282345 -6928.10147484
VRTX 3839  808977.29765108 3821518.35581339 -6064.76780575
VRTX 3840  809414.24199247 3821258.68605500 -5200.93494823
VRTX 3841  809851.27665779 3820998.96570577 -4337.17278137
VRTX 3842  810288.46395442 3820739.15986706 -3473.53006914
VRTX 3843  810725.63955602 3820479.36057879 -2609.87820396
VRTX 3844  811162.62654002 3820219.66693608 -1746.07872004
VRTX 3845  811599.56006489 3819960.00323607  -882.23739713
VRTX 3846  812036.70642140 3819700.22032811   -18.56264371
VRTX 3847  800765.57526865 3827562.56145631 -23355.80385743
VRTX 3848  801191.94808134 3827308.81285892 -22483.69735057
VRTX 3849  801589.82602964 3827071.02436380 -21589.28976289
VRTX 3850  802027.27622571 3826811.07127392 -20725.85280499
VRTX 3851  802480.47766344 3826542.29584243 -19874.74332155
VRTX 3852  802932.25822700 3826274.31624897 -19022.52181212
VRTX 3853  803392.61337668 3826001.53399110 -18177.01107468
VRTX 3854  803830.58218564 3825741.29042379 -17313.98000143
VRTX 3855  804271.15182007 3825479.59012240 -16452.98442545
VRTX 3856  804709.03619359 3825219.39384777 -15589.88727005
VRTX 3857  805146.92056711 3824959.19757314 -14726.79011466
VRTX 3858  805585.97904983 3824698.34367464 -13864.61185832
VRTX 3859  806026.08562528 3824436.90273467 -13003.25387614
VRTX 3860  806463.84328276 3824176.77743427 -12140.05754832
VRTX 3861  806901.60094024 3823916.65213387 -11276.86122050
VRTX 3862  807340.36438479 3823655.96348758 -10414.45205694
VRTX 3863  807779.04350982 3823395.32206904 -9551.97690197
VRTX 3864  808216.75299733 3823135.22374886 -8688.74287464
VRTX 3865  808654.42446828 3822875.14672192 -7825.47909422
VRTX 3866  809092.09593924 3822615.06969498 -6962.21531381
VRTX 3867  809529.76741019 3822354.99266804 -6098.95153339
VRTX 3868  809967.43888114 3822094.91564110 -5235.68775297
VRTX 3869  810405.11035210 3821834.83861416 -4372.42397256
VRTX 3870  810842.78182305 3821574.76158722 -3509.16019214
VRTX 3871  811280.45329400 3821314.68456028 -2645.89641173
VRTX 3872  811718.12476496 3821054.60753334 -1782.63263131
VRTX 3873  812155.79623591 3820794.53050640  -919.36885089
VRTX 3874  812593.46770686 3820534.45347946   -56.10507048
VRTX 3875  801234.95981537 3828445.73471380 -23324.96218225
VRTX 3876  801559.02968948 3828249.28645450 -22372.78980565
VRTX 3877  801876.38844082 3828056.59712538 -21415.36506888
VRTX 3878  802308.09316380 3827799.86210094 -20547.43150211
VRTX 3879  802822.31688229 3827496.90781429 -19744.08019698
VRTX 3880  803380.60480844 3827169.27296586 -18975.21508705
VRTX 3881  803898.35742617 3826864.34212681 -18174.62562229
VRTX 3882  804359.24031210 3826591.26428147 -17329.52790976
VRTX 3883  804804.74764736 3826326.79835153 -16472.39675173
VRTX 3884  805249.20105451 3826062.92273149 -15614.44075257
VRTX 3885  805693.55113327 3825799.10498614 -14756.40388498
VRTX 3886  806137.82806065 3825535.32821322 -13898.30976656
VRTX 3887  806583.21090983 3825270.93200849 -13041.08118135
VRTX 3888  807026.92484097 3825007.47057230 -12182.54644232
VRTX 3889  807471.43197749 3824743.56485819 -11324.63249365
VRTX 3890  807915.41757173 3824479.95126227 -10466.31036769
VRTX 3891  808357.48572836 3824217.41163182 -9606.48758777
VRTX 3892  808795.42145698 3823957.18659297 -8743.43062468
VRTX 3893  809233.09292794 3823697.10956603 -7880.16684427
VRTX 3894  809670.76439889 3823437.03253909 -7016.90306385
VRTX 3895  810108.43586984 3823176.95551215 -6153.63928343
VRTX 3896  810546.10734080 3822916.87848521 -5290.37550302
VRTX 3897  810983.77881175 3822656.80145827 -4427.11172260
VRTX 3898  811421.45028270 3822396.72443133 -3563.84794218
VRTX 3899  811859.12175365 3822136.64740439 -2700.58416177
VRTX 3900  812296.79322461 3821876.57037745 -1837.32038135
VRTX 3901  812734.46469556 3821616.49335051  -974.05660093
VRTX 3902  813172.13616652 3821356.41632357  -110.79282052
VRTX 3903  801676.87458238 3829344.29391901 -23272.62169349
VRTX 3904  801963.71747317 3829168.69666126 -22291.31417339
VRTX 3905  802333.15138810 3828946.83979774 -21374.64528705
VRTX 3906  802672.83093907 3828741.64848790 -20434.68959135
VRTX 3907  803144.70214816 3828462.41603312 -19598.19172613
VRTX 3908  803518.28214440 3828238.23693073 -18684.76770852
VRTX 3909  803844.93746799 3828040.34054949 -17734.61879542
VRTX 3910  804357.58588635 3827738.26859557 -16930.03460512
VRTX 3911  804868.61390519 3827437.10423474 -16124.18223329
VRTX 3912  805407.20325370 3827120.50264863 -15339.90032524
VRTX 3913  805912.98671116 3826822.27579033 -14529.94337563
VRTX 3914  806468.71492942 3826496.07464584 -13759.07494848
VRTX 3915  806973.66627358 3826198.31385796 -12948.46675780
VRTX 3916  807471.18114392 3825904.71827265 -12132.03852177
VRTX 3917  807944.65184983 3825624.58993247 -11296.79247888
VRTX 3918  808402.30479873 3825353.32118946 -10449.16690430
VRTX 3919  808848.16346788 3825088.65847582 -9592.31071249
VRTX 3920  809290.44710513 3824825.99815370 -8732.65657526
VRTX 3921  809733.96324894 3824562.64749909 -7873.96704092
VRTX 3922  810178.27946748 3824298.84871900 -7015.90367315
VRTX 3923  810620.20933011 3824036.38654765 -6155.97265949
VRTX 3924  811062.05555368 3823773.97122291 -5295.97618697
VRTX 3925  811504.83475428 3823511.03333351 -4436.70989502
VRTX 3926  811948.89175869 3823247.37974044 -3578.44365716
VRTX 3927  812391.10866113 3822984.75679679 -2718.73729093
VRTX 3928  812832.66235168 3822722.50532111 -1858.51187181
VRTX 3929  813274.70450055 3822459.98025772  -998.66873731
VRTX 3930  813718.46959559 3822196.49016440  -140.17404094
VRTX 3931  802132.83967926 3830234.98347098 -23231.27748594
VRTX 3932  802416.19712205 3830061.33842839 -22247.24213193
VRTX 3933  802719.89578863 3829876.30017447 -21279.12653346
VRTX 3934  803085.22000882 3829656.74516954 -20359.24125581
VRTX 3935  803386.69844892 3829472.95047450 -19389.38803019
VRTX 3936  803689.34421851 3829288.50195293 -18420.44839759
VRTX 3937  804020.32738943 3829088.18152485 -17473.68660969
VRTX 3938  804497.81110211 3828805.80548145 -16641.58128673
VRTX 3939  804935.58536872 3828545.67087820 -15778.39795780
VRTX 3940  805465.23053005 3828234.07897175 -14987.11601499
VRTX 3941  805977.64601003 3827932.13748766 -14182.34951894
VRTX 3942  806422.06646686 3827668.28032324 -13324.36773171
VRTX 3943  806978.99239753 3827341.40833463 -12554.43667631
VRTX 3944  807560.65391232 3827000.68183360 -11803.86455708
VRTX 3945  808085.45378135 3826691.80379725 -11008.79051849
VRTX 3946  808576.61413390 3826401.76740607 -10187.38901383
VRTX 3947  809126.35508659 3826078.91975609 -9411.83474254
VRTX 3948  809583.87275417 3825807.72678475 -8564.10329204
VRTX 3949  810064.82222665 3825523.40955363 -7734.71039432
VRTX 3950  810533.15286730 3825246.16018722 -6895.44155600
VRTX 3951  811033.66942619 3824950.88334260 -6081.36254675
VRTX 3952  811533.16537356 3824656.17814710 -5266.48477110
VRTX 3953  811987.98695749 3824386.49526440 -4416.64327093
VRTX 3954  812437.06150244 3824120.03132419 -3562.30393638
VRTX 3955  812882.92017159 3823855.36861056 -2705.44774457
VRTX 3956  813328.77884074 3823590.70589692 -1848.59155277
VRTX 3957  813774.63750988 3823326.04318328  -991.73536096
VRTX 3958  814220.49617903 3823061.38046965  -134.87916915
VRTX 3959  802578.17264926 3831131.62812525 -23181.61220281
VRTX 3960  802864.28881052 3830956.43791198 -22199.73591868
VRTX 3961  803120.09304080 3830798.22554821 -21194.13645366
VRTX 3962  803400.03729480 3830626.49224809 -20207.42981833
VRTX 3963  803673.61479019 3830458.32499824 -19215.74033428
VRTX 3964  803970.02917005 3830277.36670621 -18241.92379741
VRTX 3965  804361.12087979 3830043.37921397 -17342.20506130
VRTX 3966  804767.33119800 3829800.92372082 -16454.31867872
VRTX 3967  805190.14413521 3829549.16902576 -15579.42608838
VRTX 3968  805521.87057305 3829348.43229052 -14633.24600725
VRTX 3969  805844.58681320 3829152.74220772 -13680.01422922
VRTX 3970  806309.44949282 3828877.43526196 -12838.03124289
VRTX 3971  806801.58647561 3828586.85185577 -12017.39408333
VRTX 3972  807409.17889099 3828231.60134016 -11287.11639685
VRTX 3973  808016.69832944 3827876.39169926 -10556.78159607
VRTX 3974  808514.52796183 3827582.61981431 -9740.59970385
VRTX 3975  809082.10249242 3827249.78349677 -8979.00261644
VRTX 3976  809643.82858665 3826920.22291486 -8212.82833750
VRTX 3977  810205.99224943 3826590.41724883 -7446.99651506
VRTX 3978  810772.14635953 3826258.37651523 -6684.28775673
VRTX 3979  811328.66129642 3825931.73472609 -5914.03504318
VRTX 3980  811885.17623331 3825605.09293695 -5143.78232964
VRTX 3981  812358.95295899 3825324.79319371 -4308.77578857
VRTX 3982  812829.58838280 3825046.25290785 -3471.31075442
VRTX 3983  813295.86015649 3824770.15672213 -2630.43057457
VRTX 3984  813761.01777101 3824494.68458200 -1788.67841464
VRTX 3985  814208.06253306 3824229.35753237  -932.75050077
VRTX 3986  814671.51640710 3823954.83966497   -89.66493376
VRTX 3987  803052.25142153 3832012.17212579 -23154.44439326
VRTX 3988  803254.63799223 3831883.87923450 -22107.03839333
VRTX 3989  803459.30844711 3831754.30712934 -21061.41984132
VRTX 3990  803714.73756696 3831596.30486662 -20055.52680171
VRTX 3991  804030.31355057 3831404.61407376 -19096.70680836
VRTX 3992  804446.42724487 3831156.61165492 -18216.57115543
VRTX 3993  804733.16074795 3830981.07566572 -17235.17802467
VRTX 3994  805015.48290980 3830808.01048866 -16250.33242347
VRTX 3995  805305.38873418 3830630.69766797 -15271.42206268
VRTX 3996  805591.97796282 3830455.24248753 -14289.91601768
VRTX 3997  806051.90345173 3830182.70088459 -13444.06901265
VRTX 3998  806535.98250656 3829896.63076026 -12617.12543590
VRTX 3999  807004.79188441 3829619.11325098 -11778.23127411
VRTX 4000  807449.38505378 3829355.15934949 -10920.38465777
VRTX 4001  807808.44544345 3829139.11274434 -9995.59708653
VRTX 4002  808243.19548211 3828880.67202482 -9130.04689069
VRTX 4003  808781.74052565 3828564.09525414 -8345.73030801
VRTX 4004  809384.53065809 3828211.53451890 -7611.69418638
VRTX 4005  809993.12554104 3827855.72251668 -6882.20106621
VRTX 4006  810593.72983340 3827504.38608035 -6146.45422943
VRTX 4007  811171.35907891 3827165.91807155 -5392.72631475
VRTX 4008  811727.87401580 3826839.27628242 -4622.47360120
VRTX 4009  812284.38895269 3826512.63449328 -3852.22088766
VRTX 4010  812829.40752312 3826192.43187093 -3072.97071430
VRTX 4011  813370.19520231 3825874.59898988 -2290.40929698
VRTX 4012  813910.07363510 3825557.27538185 -1507.13627152
VRTX 4013  814457.55098220 3825235.69558759  -729.81042306
VRTX 4014  815003.92116987 3824914.73591832    48.38192722
VRTX 4015  803526.33019381 3832892.71612634 -23127.27658373
VRTX 4016  803728.71676450 3832764.42323504 -22079.87058380
VRTX 4017  803931.10333520 3832636.13034374 -21032.46458387
VRTX 4018  804165.14163740 3832490.10917462 -20009.83033974
VRTX 4019  804414.15972412 3832335.69776052 -18998.91980063
VRTX 4020  804647.68848930 3832189.96198539 -17975.88677494
VRTX 4021  804878.41857037 3832045.79376587 -16950.66340086
VRTX 4022  805150.25086716 3831878.60400964 -15957.60806314
VRTX 4023  805581.65800511 3831622.03566391 -15089.44159590
VRTX 4024  805981.22689056 3831383.30006726 -14196.35739498
VRTX 4025  806364.66048135 3831153.60192204 -13290.64514624
VRTX 4026  806742.48405867 3830927.04597072 -12380.54230409
VRTX 4027  807061.88059516 3830733.21526893 -11424.71240949
VRTX 4028  807418.32688350 3830518.63283374 -10497.87895082
VRTX 4029  807832.37634232 3830271.78660252 -9616.12775477
VRTX 4030  808317.04282922 3829985.38745483 -8789.64392297
VRTX 4031  808843.59395316 3829675.52853270 -7995.94047793
VRTX 4032  809342.83511376 3829380.96604442 -7180.86329722
VRTX 4033  809820.61144350 3829098.42610488 -6348.98698664
VRTX 4034  810273.05433241 3828830.07554001 -5497.28383627
VRTX 4035  810839.58895825 3828497.82167782 -4734.87288291
VRTX 4036  811446.66497973 3828142.86039677 -4004.19104845
VRTX 4037  812042.39255778 3827794.25543016 -3264.62752391
VRTX 4038  812640.83291376 3827444.13102436 -2527.18711460
VRTX 4039  813202.08915748 3827114.83360785 -1760.64511416
VRTX 4040  813796.63154586 3826766.89247132 -1020.15401860
VRTX 4041  814353.14648275 3826440.25068218  -249.90130505
VRTX 4042  814909.66141964 3826113.60889305   520.35140849
VRTX 4043  804000.40896608 3833773.26012688 -23100.10877419
VRTX 4044  804202.79553678 3833644.96723558 -22052.70277426
VRTX 4045  804405.18210747 3833516.67434428 -21005.29677433
VRTX 4046  804607.56867816 3833388.38145299 -19957.89077440
VRTX 4047  804809.95524886 3833260.08856169 -18910.48477447
VRTX 4048  805012.34181955 3833131.79567039 -17863.07877454
VRTX 4049  805214.72839024 3833003.50277909 -16815.67277461
VRTX 4050  805539.57553744 3832806.61916562 -15864.10871922
VRTX 4051  805772.35894964 3832661.30086606 -14840.49235413
VRTX 4052  806125.08421191 3832448.80259439 -13910.74668988
VRTX 4053  806460.63169442 3832245.92567477 -12967.55709240
VRTX 4054  806750.46595858 3832068.65293528 -11988.59072606
VRTX 4055  807178.24480241 3831814.11681348 -11117.58462851
VRTX 4056  807557.71634247 3831586.63783078 -10208.77153984
VRTX 4057  808018.10878790 3831313.83468338 -9363.28999137
VRTX 4058  808475.80527951 3831042.54155190 -8515.69849483
VRTX 4059  808838.45045049 3830824.48709454 -7593.71649925
VRTX 4060  809277.36936186 3830563.71137059 -6731.42900948
VRTX 4061  809692.06246522 3830316.50463115 -5850.18155223
VRTX 4062  810175.99887032 3830030.51440557 -5023.12633280
VRTX 4063  810701.15548329 3829721.43655534 -4228.33149453
VRTX 4064  811241.70394149 3829403.73766305 -3445.58285447
VRTX 4065  811811.81187364 3829069.48237585 -2685.96849602
VRTX 4066  812391.59552811 3828729.80767287 -1933.92669740
VRTX 4067  812933.82024913 3828411.16989820 -1152.48995945
VRTX 4068  813533.17540342 3828060.53310974  -415.76550338
VRTX 4069  814133.46017220 3827709.37564001   320.23140377
VRTX 4070  804458.13928893 3834662.96096781 -23060.14609443
VRTX 4071  804664.16605130 3834532.62918871 -22015.58903625
VRTX 4072  804871.22957474 3834401.71671504 -20971.84338366
VRTX 4073  805078.08800231 3834270.91911651 -19927.93721585
VRTX 4074  805280.56038391 3834142.57816213 -18880.59837454
VRTX 4075  805485.32180062 3834012.95510885 -17835.05101245
VRTX 4076  805688.80716252 3833884.04677963 -16788.50496507
VRTX 4077  805891.19373321 3833755.75388833 -15741.09896514
VRTX 4078  806093.58030390 3833627.46099704 -14693.69296521
VRTX 4079  806295.96687460 3833499.16810574 -13646.28696528
VRTX 4080  806590.22750425 3833319.41613893 -12670.78482792
VRTX 4081  806873.53769063 3833145.79756488 -11686.71248938
VRTX 4082  807263.63014340 3832912.36976098 -10786.21169971
VRTX 4083  807706.28534693 3832649.50132291 -9926.84836328
VRTX 4084  808129.35203629 3832397.60450013 -9052.15436829
VRTX 4085  808458.66435434 3832198.21992429 -8104.08491229
VRTX 4086  808831.29651911 3831974.57170659 -7189.91908851
VRTX 4087  809234.87990972 3831733.58756746 -6299.97678020
VRTX 4088  809709.30293575 3831452.92582848 -5465.47605647
VRTX 4089  810153.85301054 3831188.99606445 -4607.59571280
VRTX 4090  810639.46719763 3830902.06610560 -3781.85358443
VRTX 4091  811119.95317432 3830618.00848057 -2952.09793863
VRTX 4092  811605.67544005 3830331.01798638 -2126.44039640
VRTX 4093  812092.33159721 3830043.50441538 -1301.51375037
VRTX 4094  812578.80590861 3829756.09269702  -476.44478547
VRTX 4095  813183.14544568 3829402.66413325   256.37871773
VRTX 4096  804869.28436177 3835578.75441774 -22983.72416326
VRTX 4097  805092.23878437 3835438.94137966 -21952.41528599
VRTX 4098  805310.72684730 3835301.62996982 -20917.61087892
VRTX 4099  805526.11794557 3835166.05318387 -19880.38267862
VRTX 4100  805741.93206510 3835030.23946180 -18843.48554961
VRTX 4101  805955.16180180 3834895.87326424 -17804.56579190
VRTX 4102  806160.25772223 3834766.06285391 -16759.28022415
VRTX 4103  806364.07494646 3834636.96864710 -15712.99390388
VRTX 4104  806567.50009834 3834508.09404179 -14666.40073403
VRTX 4105  806770.04564687 3834379.71210628 -13619.11915574
VRTX 4106  806973.34231019 3834250.90946799 -12572.42542624
VRTX 4107  807176.62599944 3834122.11409654 -11525.72154277
VRTX 4108  807386.31329118 3833989.73203840 -10484.02934333
VRTX 4109  807591.72127411 3833859.74684045 -9438.98800664
VRTX 4110  808015.60910195 3833607.39009429 -8564.93666344
VRTX 4111  808453.04127456 3833347.44709944 -7701.48559974
VRTX 4112  808904.60195994 3833079.59066075 -6849.09200593
VRTX 4113  809355.35611574 3832812.18596292 -5996.06719376
VRTX 4114  809804.75385907 3832545.54099784 -5141.98080561
VRTX 4115  810174.08904029 3832323.73943552 -4225.23464681
VRTX 4116  810555.26772833 3832095.30427152 -3317.75763205
VRTX 4117  811019.38947746 3831820.41232428 -2475.19476752
VRTX 4118  811505.11174320 3831533.42183009 -1649.53722529
VRTX 4119  811990.83400893 3831246.43133590  -823.87968306
VRTX 4120  812476.55627467 3830959.44084171     1.77785917
VRTX 4121  804932.39867017 3836704.41672990 -23840.72197507
VRTX 4122  805165.35154608 3836559.00351295 -22817.23823823
VRTX 4123  805400.44869440 3836412.38927934 -21795.43268422
VRTX 4124  805635.90746328 3836265.57250042 -20773.91014716
VRTX 4125  805860.98161220 3836124.57219405 -19744.26024209
VRTX 4126  806091.33089497 3835980.61726139 -18718.73884190
VRTX 4127  806325.15402490 3835834.71661123 -17695.93619639
VRTX 4128  806551.02720491 3835693.26876394 -16666.91164110
VRTX 4129  806776.36382682 3835552.12144527 -15637.46715662
VRTX 4130  807007.82222216 3835407.54529364 -14612.81378683
VRTX 4131  807225.36602977 3835270.76276547 -13577.27037241
VRTX 4132  807434.71315450 3835138.57123641 -12535.31194633
VRTX 4133  807646.01314914 3835005.28589608 -11494.88190477
VRTX 4134  807851.28413123 3834875.37743293 -10449.73334641
VRTX 4135  808053.67070192 3834747.08454163 -9402.32734649
VRTX 4136  808337.35741019 3834573.25507596 -8418.54968720
VRTX 4137  808629.63252121 3834394.61520712 -7441.49361327
VRTX 4138  808864.32564852 3834248.22726750 -6419.37185825
VRTX 4139  809223.69143758 3834032.00960677 -5494.82330329
VRTX 4140  809676.41797523 3833763.50016895 -4643.34214638
VRTX 4141  810079.07408718 3833523.03540279 -3752.67411726
VRTX 4142  810534.51242306 3833253.00707454 -2903.31530880
VRTX 4143  810987.59436171 3832984.29857502 -2052.11230118
VRTX 4144  811442.12659991 3832714.77775616 -1202.04434889
VRTX 4145  811916.46883996 3832434.16126578  -367.48039922
VRTX 4146  812375.99257782 3832161.84468542   478.68103029
VRTX 4147  805228.38001053 3837684.71390669 -23674.16886555
VRTX 4148  805463.94375474 3837537.83833061 -22652.72848587
VRTX 4149  805699.50749896 3837390.96275453 -21631.28810618
VRTX 4150  805935.07124317 3837244.08717846 -20609.84772649
VRTX 4151  806170.63498738 3837097.21160238 -19588.40734681
VRTX 4152  806406.19873159 3836950.33602630 -18566.96696712
VRTX 4153  806641.76247580 3836803.46045022 -17545.52658743
VRTX 4154  806877.32622001 3836656.58487414 -16524.08620774
VRTX 4155  807112.88996422 3836509.70929806 -15502.64582805
VRTX 4156  807348.45370843 3836362.83372198 -14481.20544837
VRTX 4157  807577.32111822 3836219.70879307 -13454.52428237
VRTX 4158  807798.81904940 3836080.71154242 -12422.07550381
VRTX 4159  808034.10950184 3835933.98903829 -11400.42123639
VRTX 4160  808253.11551870 3835796.38752011 -10366.02219824
VRTX 4161  808470.39329209 3835659.75399890 -9330.27057610
VRTX 4162  808694.54300659 3835519.27147244 -8299.89717622
VRTX 4163  808897.39918754 3835390.71555031 -7252.85870976
VRTX 4164  809125.20236278 3835248.18670398 -6225.34463646
VRTX 4165  809403.64464625 3835077.29466433 -5237.46250628
VRTX 4166  809688.78089581 3834902.65330404 -4254.81930887
VRTX 4167  810140.14796792 3834634.90530902 -3402.27418652
VRTX 4168  810438.37362122 3834452.93251456 -2429.87521580
VRTX 4169  810889.86572770 3834185.11448722 -1577.42794974
VRTX 4170  811342.59226535 3833916.60504940  -725.94679283
VRTX 4171  811790.24800537 3833650.93578825   129.50294825
VRTX 4172  805524.36135089 3838665.01108349 -23507.61575604
VRTX 4173  805759.92509510 3838518.13550741 -22486.17537635
VRTX 4174  805995.48883932 3838371.25993133 -21464.73499667
VRTX 4175  806231.05258353 3838224.38435525 -20443.29461698
VRTX 4176  806466.61632774 3838077.50877917 -19421.85423729
VRTX 4177  806702.18007195 3837930.63320309 -18400.41385760
VRTX 4178  806937.74381616 3837783.75762701 -17378.97347792
VRTX 4179  807173.30756037 3837636.88205093 -16357.53309823
VRTX 4180  807408.87130458 3837490.00647486 -15336.09271854
VRTX 4181  807644.43504879 3837343.13089878 -14314.65233885
VRTX 4182  807879.99879301 3837196.25532270 -13293.21195916
VRTX 4183  808115.56253722 3837049.37974662 -12271.77157948
VRTX 4184  808351.12628143 3836902.50417054 -11250.33119979
VRTX 4185  808586.69002564 3836755.62859446 -10228.89082010
VRTX 4186  808822.25376985 3836608.75301838 -9207.45044041
VRTX 4187  809057.81751406 3836461.87744230 -8186.01006073
VRTX 4188  809293.38125827 3836315.00186622 -7164.56968104
VRTX 4189  809528.94500248 3836168.12629015 -6143.12930135
VRTX 4190  809752.40553343 3836028.02977850 -5112.21652224
VRTX 4191  809960.98453741 3835896.26847734 -4069.65693790
VRTX 4192  810165.16936904 3835766.96837197 -3023.65832009
VRTX 4193  810400.14179525 3835620.42399577 -2001.75515418
VRTX 4194  810746.65587826 3835411.40463366 -1067.14840308
VRTX 4195  811197.86040485 3835143.74768112  -214.47606691
VRTX 4196  805820.34269125 3839645.30826028 -23341.06264653
VRTX 4197  806055.90643546 3839498.43268420 -22319.62226684
VRTX 4198  806291.47017967 3839351.55710813 -21298.18188715
VRTX 4199  806527.03392388 3839204.68153205 -20276.74150746
VRTX 4200  806762.59766810 3839057.80595597 -19255.30112777
VRTX 4201  806998.16141231 3838910.93037989 -18233.86074809
VRTX 4202  807233.72515652 3838764.05480381 -17212.42036840
VRTX 4203  807469.28890073 3838617.17922773 -16190.97998871
VRTX 4204  807704.85264494 3838470.30365165 -15169.53960903
VRTX 4205  807940.41638916 3838323.42807557 -14148.09922934
VRTX 4206  808175.98013337 3838176.55249949 -13126.65884965
VRTX 4207  808411.54387758 3838029.67692341 -12105.21846996
VRTX 4208  808647.10762179 3837882.80134734 -11083.77809027
VRTX 4209  808882.67136600 3837735.92577126 -10062.33771059
VRTX 4210  809118.23511021 3837589.05019518 -9040.89733090
VRTX 4211  809353.79885442 3837442.17461910 -8019.45695121
VRTX 4212  809589.36259863 3837295.29904302 -6998.01657153
VRTX 4213  809824.92634285 3837148.42346694 -5976.57619184
VRTX 4214  810060.49008706 3837001.54789086 -4955.13581215
VRTX 4215  806116.32403161 3840625.60543708 -23174.50953701
VRTX 4216  806351.88777582 3840478.72986100 -22153.06915732
TRGL 3476 3475 3446
TRGL 3648 3649 3677
TRGL 3508 3478 3479
TRGL 3417 3416 3385
TRGL 3538 3507 3508
TRGL 1021 3677 1022
TRGL 3678 3677 3649
TRGL 3623 3652 3622
TRGL 3418 3417 3387
TRGL 3706 3677 3678
TRGL 1030 1029 3706
TRGL 3535 3534 3505
TRGL 3735 1035 1034
TRGL 1033 1032 3735
TRGL 1030 3706 1031
TRGL 3652 3680 3651
TRGL 1036 1035 3735
TRGL 1037 3735 1038
TRGL 1 3763 2
TRGL 1039 1038 3735
TRGL 3512 3481 3482
TRGL 1040 1039 3735
TRGL 3681 3710 3680
TRGL 3594 3593 3563
TRGL 3511 3540 3510
TRGL 3 2 3763
TRGL 3569 3539 3540
TRGL 6 3763 7
TRGL 7 3763 8
TRGL 3598 3568 3569
TRGL 3739 3709 3710
TRGL 3508 3507 3477
TRGL 3765 3736 3737
TRGL 3625 3626 3654
TRGL 3543 3512 3513
TRGL 15 14 3791
TRGL 3596 3595 3565
TRGL 16 3791 17
TRGL 3792 3819 3791
TRGL 3792 3764 3765
TRGL 3739 3710 3711
TRGL 3539 3538 3509
TRGL 3660 3631 3632
TRGL 3572 3542 3543
TRGL 3653 3652 3624
TRGL 3819 26 25
TRGL 3684 3655 3656
TRGL 3847 31 30
TRGL 36 35 3847
TRGL 3573 3543 3544
TRGL 32 3847 33
TRGL 3821 3793 3794
TRGL 3847 37 36
TRGL 3820 3847 3819
TRGL 3769 3740 3741
TRGL 3658 3629 3630
TRGL 3875 40 39
TRGL 3793 3792 3765
TRGL 48 3903 49
TRGL 3847 3848 3875
TRGL 3711 3710 3682
TRGL 3875 42 41
TRGL 3875 43 42
TRGL 3739 3738 3709
TRGL 46 45 3875
TRGL 50 49 3903
TRGL 3823 3795 3796
TRGL 3712 3711 3682
TRGL 3822 3823 3851
TRGL 3877 3849 3850
TRGL 52 51 3903
TRGL 3770 3742 3743
TRGL 3903 54 53
TRGL 59 3931 60
TRGL 3904 3931 3903
TRGL 3744 3715 3716
TRGL 61 60 3931
TRGL 67 3959 68
TRGL 65 3931 66
TRGL 61 3931 62
TRGL 62 3931 63
TRGL 92 91 4015
TRGL 67 66 3931
TRGL 3798 3825 3797
TRGL 3717 3745 3716
TRGL 3932 3959 3931
TRGL 80 79 3987
TRGL 71 3959 72
TRGL 3796 3795 3768
TRGL 3932 3931 3904
TRGL 3959 75 74
TRGL 3823 3822 3794
TRGL 81 80 3987
TRGL 3959 77 76
TRGL 3987 82 81
TRGL 3906 3907 3935
TRGL 3905 3904 3877
TRGL 3824 3823 3796
TRGL 3854 3881 3853
TRGL 3987 83 82
TRGL 3770 3769 3742
TRGL 3987 85 84
TRGL 72 3959 73
TRGL 3773 3774 3801
TRGL 91 90 4015
TRGL 3935 3962 3934
TRGL 3988 4015 3987
TRGL 3882 3854 3855
TRGL 4043 101 100
TRGL 3802 3829 3801
TRGL 98 4043 99
TRGL 3936 3908 3909
TRGL 4043 105 104
TRGL 4016 4043 4015
TRGL 107 4070 108
TRGL 4070 109 108
TRGL 3881 3880 3852
TRGL 4172 145 4147
TRGL 3858 3885 3857
TRGL 110 109 4070
TRGL 3911 3883 3884
TRGL 3935 3934 3906
TRGL 3912 3884 3885
TRGL 111 4070 112
TRGL 4070 114 113
TRGL 4070 4071 4097
TRGL 121 120 4096
TRGL 4017 4016 3989
TRGL 3966 3938 3939
TRGL 4046 4018 4019
TRGL 3909 3908 3881
TRGL 119 118 4096
TRGL 4096 122 121
TRGL 3940 3912 3913
TRGL 3992 3993 4020
TRGL 123 4096 124
TRGL 3964 3963 3935
TRGL 125 4096 4122
TRGL 4045 4044 4016
TRGL 127 126 4122
TRGL 3994 3966 3967
TRGL 3937 3936 3909
TRGL 4071 4070 4044
TRGL 4122 133 132
TRGL 4122 134 133
TRGL 3968 3940 3941
TRGL 134 4122 4148
TRGL 135 134 4148
TRGL 3992 3991 3963
TRGL 4072 4071 4044
TRGL 4147 137 136
TRGL 4022 3994 3995
TRGL 4099 4073 4074
TRGL 3965 3964 3937
TRGL 139 138 4147
TRGL 143 4147 144
TRGL 4125 4099 4100
TRGL 4048 4049 4075
TRGL 146 145 4172
TRGL 147 4172 148
TRGL 4020 4019 3992
TRGL 4098 4097 4071
TRGL 150 149 4172
TRGL 4050 4022 4023
TRGL 3993 3992 3965
TRGL 3996 3997 4024
TRGL 4149 4123 4124
TRGL 155 4172 4196
TRGL 4076 4101 4075
TRGL 3536 3537 3566
TRGL 1020 1019 3677
TRGL 53 52 3903
TRGL 3713 3741 3712
TRGL 3541 3570 3540
TRGL 3749 3748 3720
TRGL 3896 3868 3869
TRGL 3630 3629 3601
TRGL 3480 3481 3510
TRGL 947 3470 948
TRGL 3038 3005 3006
TRGL 2665 2698 2697
TRGL 2191 2219 2190
TRGL 2015 2014 1984
TRGL 3023 828 827
TRGL 2924 2957 801
TRGL 2525 2494 2495
TRGL 2669 2668 2638
TRGL 1639 1607 1608
TRGL 1664 1632 1633
TRGL 1538 1506 1507
TRGL 391 1531 392
TRGL 1208 1207 1180
TRGL 2130 2101 2102
TRGL 2043 2013 2014
TRGL 1953 1923 1924
TRGL 1976 2006 1975
TRGL 1574 1575 1606
TRGL 1421 1390 1391
TRGL 1691 431 1659
TRGL 1659 1627 1628
TRGL 1506 1474 1475
TRGL 1595 1596 1627
TRGL 1500 1531 1499
TRGL 1206 1205 1178
TRGL 343 1345 344
TRGL 1077 1099 1076
TRGL 307 306 1228
TRGL 1122 1095 1096
TRGL 1046 1045 1041
TRGL 1041 214 213
TRGL 1041 215 214
TRGL 1041 216 215
TRGL 1041 217 216
TRGL 1041 218 217
TRGL 218 1041 1042
TRGL 218 1042 219
TRGL 219 1042 220
TRGL 220 1042 221
TRGL 221 1042 222
TRGL 222 1042 223
TRGL 223 1042 224
TRGL 224 1042 225
TRGL 225 1042 226
TRGL 226 1042 227
TRGL 227 1042 228
TRGL 228 1042 1051
TRGL 229 228 1051
TRGL 1051 230 229
TRGL 1051 1042 1043
TRGL 1051 231 230
TRGL 1051 232 231
TRGL 1051 233 232
TRGL 1051 234 233
TRGL 1051 235 234
TRGL 1051 236 235
TRGL 1051 237 236
TRGL 1051 238 237
TRGL 1067 239 238
TRGL 1068 1051 1052
TRGL 1052 1051 1043
TRGL 240 1067 241
TRGL 241 1067 242
TRGL 242 1067 243
TRGL 243 1067 244
TRGL 245 244 1067
TRGL 245 1067 246
TRGL 246 1067 247
TRGL 248 1090 249
TRGL 1090 250 249
TRGL 1045 1046 1054
TRGL 1090 1067 1068
TRGL 251 250 1090
TRGL 252 251 1090
TRGL 1090 253 252
TRGL 254 253 1090
TRGL 255 254 1090
TRGL 256 255 1090
TRGL 1069 1053 1054
TRGL 258 1117 259
TRGL 1091 1090 1068
TRGL 260 259 1117
TRGL 1055 1070 1054
TRGL 1117 261 260
TRGL 1090 1091 1117
TRGL 262 261 1117
TRGL 263 262 1117
TRGL 263 1117 264
TRGL 264 1117 265
TRGL 266 265 1117
TRGL 266 1117 267
TRGL 1056 1047 1048
TRGL 1092 1069 1070
TRGL 270 269 1144
TRGL 1118 1117 1091
TRGL 271 270 1144
TRGL 1071 1093 1070
TRGL 1144 272 271
TRGL 1117 1118 1145
TRGL 273 1144 274
TRGL 1144 276 275
TRGL 1057 1048 1049
TRGL 1144 277 276
TRGL 277 1144 1172
TRGL 286 285 1172
TRGL 1172 280 279
TRGL 1092 1091 1069
TRGL 280 1172 281
TRGL 281 1172 282
TRGL 1120 1093 1094
TRGL 1145 1144 1117
TRGL 1172 283 282
TRGL 1058 1074 1057
TRGL 283 1172 284
TRGL 284 1172 285
TRGL 1172 287 286
TRGL 1172 1200 287
TRGL 287 1200 288
TRGL 291 290 1200
TRGL 1119 1118 1092
TRGL 1200 292 291
TRGL 1120 1121 1148
TRGL 1056 1055 1047
TRGL 1200 293 292
TRGL 1173 1172 1144
TRGL 1200 294 293
TRGL 1071 1070 1055
TRGL 294 1200 295
TRGL 296 295 1200
TRGL 1073 1074 1096
TRGL 298 1228 299
TRGL 1201 1228 1200
TRGL 302 301 1228
TRGL 303 302 1228
TRGL 1148 1176 1147
TRGL 1076 1059 1060
TRGL 1201 1200 1173
TRGL 304 303 1228
TRGL 1097 1074 1075
TRGL 1228 305 304
TRGL 1228 306 305
TRGL 308 1257 309
TRGL 1150 1122 1123
TRGL 1060 1061 1077
TRGL 1174 1173 1145
TRGL 1257 312 311
TRGL 1203 1175 1176
TRGL 1124 1151 1123
TRGL 1257 314 313
TRGL 322 1286 323
TRGL 1258 1228 1229
TRGL 315 1257 316
TRGL 1257 1286 317
TRGL 1150 1178 1149
TRGL 318 1286 319
TRGL 319 1286 320
TRGL 1202 1201 1174
TRGL 322 321 1286
TRGL 1203 1204 1231
TRGL 1122 1121 1094
TRGL 324 323 1286
TRGL 1231 1260 1230
TRGL 1258 1287 1257
TRGL 1148 1147 1120
TRGL 325 1286 326
TRGL 326 1286 327
TRGL 330 329 1316
TRGL 1230 1229 1202
TRGL 1126 1099 1100
TRGL 330 1316 331
TRGL 1316 333 1315
TRGL 1075 1074 1058
TRGL 1261 1231 1232
TRGL 1289 1259 1260
TRGL 335 334 1316
TRGL 1097 1096 1074
TRGL 1287 1317 1286
TRGL 1127 1100 1101
TRGL 340 339 1345
TRGL 1076 1075 1059
TRGL 1345 343 342
TRGL 1154 1126 1127
TRGL 1262 1232 1233
TRGL 1098 1097 1075
TRGL 1181 1152 1153
TRGL 1345 1346 345
TRGL 344 1345 345
TRGL 1318 1288 1289
TRGL 1150 1149 1122
TRGL 1235 1207 1208
TRGL 1375 350 349
TRGL 1154 1182 1153
TRGL 1099 1098 1076
TRGL 354 353 1375
TRGL 1208 1180 1181
TRGL 1375 1376 354
TRGL 1319 1348 1318
TRGL 1376 1375 347
TRGL 356 355 1407
TRGL 1104 1081 1082
TRGL 1406 358 357
TRGL 356 1407 1406
TRGL 1131 1103 1104
TRGL 1406 363 362
TRGL 1152 1151 1124
TRGL 1378 1348 1349
TRGL 365 364 1406
TRGL 1179 1178 1150
TRGL 1407 1437 1406
TRGL 1131 1104 1105
TRGL 371 370 1437
TRGL 1351 1320 1321
TRGL 372 371 1468
TRGL 1468 371 1437
TRGL 1468 379 378
TRGL 1437 1438 1468
TRGL 1294 1264 1265
TRGL 1207 1206 1179
TRGL 373 1468 374
TRGL 1238 1210 1211
TRGL 1158 1131 1132
TRGL 1237 1238 1267
TRGL 1410 1379 1380
TRGL 1469 1499 1468
TRGL 1409 1410 1440
TRGL 380 379 1499
TRGL 389 1499 1531
TRGL 1499 384 383
TRGL 1470 1439 1440
TRGL 1158 1159 1186
TRGL 1439 1438 1408
TRGL 1267 1296 1266
TRGL 1353 1323 1324
TRGL 1441 1471 1440
TRGL 1236 1235 1208
TRGL 390 389 1531
TRGL 669 668 2480
TRGL 1379 1378 1349
TRGL 1186 1187 1214
TRGL 1296 1325 1295
TRGL 1531 1563 399
TRGL 400 1563 401
TRGL 1351 1350 1320
TRGL 404 403 1563
TRGL 1380 1379 1350
TRGL 1293 1292 1263
TRGL 1564 1595 1563
TRGL 1214 1215 1242
TRGL 1564 1563 1532
TRGL 412 411 1595
TRGL 1502 1503 1534
TRGL 1502 1501 1471
TRGL 1444 1474 1443
TRGL 1595 407 406
TRGL 1244 1215 1216
TRGL 413 412 1595
TRGL 1596 1595 1564
TRGL 1355 1356 1386
TRGL 1358 1327 1328
TRGL 414 413 1627
TRGL 1534 1533 1502
TRGL 421 420 1627
TRGL 1627 416 415
TRGL 1272 1243 1244
TRGL 1472 1471 1441
TRGL 1628 1627 1596
TRGL 1385 1386 1417
TRGL 1566 1567 1598
TRGL 423 422 1659
TRGL 1659 1660 1692
TRGL 430 429 1659
TRGL 1659 425 424
TRGL 1302 1272 1273
TRGL 1566 1565 1534
TRGL 1300 1301 1330
TRGL 1416 1417 1447
TRGL 431 1691 432
TRGL 2453 2452 2422
TRGL 433 432 1691
TRGL 439 438 1691
TRGL 1691 437 436
TRGL 1414 1413 1383
TRGL 1691 1659 1692
TRGL 1330 1331 1360
TRGL 1448 1478 1447
TRGL 1449 1418 1419
TRGL 1505 1504 1473
TRGL 442 441 1723
TRGL 443 1723 444
TRGL 447 446 1723
TRGL 1475 1474 1444
TRGL 1360 1361 1390
TRGL 1479 1510 1478
TRGL 1724 1723 440
TRGL 449 1756 450
TRGL 1537 1536 1505
TRGL 1446 1445 1415
TRGL 453 1755 454
TRGL 457 1755 458
TRGL 711 2634 712
TRGL 1693 1692 1660
TRGL 1510 1542 1509
TRGL 1756 1755 450
TRGL 1756 1788 459
TRGL 459 1788 460
TRGL 1787 462 461
TRGL 1512 1480 1481
TRGL 1787 467 466
TRGL 1448 1447 1417
TRGL 1787 460 1788
TRGL 1542 1574 1541
TRGL 1478 1477 1447
TRGL 1604 1572 1573
TRGL 468 1820 469
TRGL 1819 471 470
TRGL 1544 1511 1512
TRGL 1819 1820 475
TRGL 1479 1478 1448
TRGL 1758 1759 1790
TRGL 1509 1508 1477
TRGL 1636 1604 1605
TRGL 1544 1512 1513
TRGL 1729 1697 1698
TRGL 1822 1789 1790
TRGL 482 1851 483
TRGL 1510 1509 1478
TRGL 1789 1788 1757
TRGL 1820 1821 1852
TRGL 486 485 1852
TRGL 1884 486 1852
TRGL 488 487 1884
TRGL 1762 1729 1730
TRGL 1853 1821 1822
TRGL 1854 1822 1823
TRGL 1542 1541 1509
TRGL 1669 1637 1638
TRGL 1577 1545 1546
TRGL 501 1915 502
TRGL 1915 495 1884
TRGL 497 496 1915
TRGL 1793 1761 1762
TRGL 2697 732 731
TRGL 1855 1823 1824
TRGL 1885 1884 1852
TRGL 1702 1669 1670
TRGL 1610 1577 1578
TRGL 1854 1853 1822
TRGL 1826 1793 1794
TRGL 509 1945 510
TRGL 1945 506 505
TRGL 1763 1794 1762
TRGL 1702 1670 1671
TRGL 1611 1578 1579
TRGL 1733 1701 1702
TRGL 1641 1609 1610
TRGL 1946 1975 1945
TRGL 519 518 1975
TRGL 515 1975 516
TRGL 1857 1825 1826
TRGL 1795 1826 1794
TRGL 1734 1702 1703
TRGL 1946 1945 1915
TRGL 2241 2270 2240
TRGL 2493 2463 2464
TRGL 1673 1641 1642
TRGL 523 1975 2005
TRGL 1734 1735 1766
TRGL 1890 1857 1858
TRGL 1768 1735 1736
TRGL 527 2005 528
TRGL 1701 1700 1669
TRGL 1919 1949 1918
TRGL 1797 1765 1766
TRGL 531 530 2005
TRGL 1828 1796 1797
TRGL 1949 1978 1948
TRGL 1767 1798 1766
TRGL 1733 1732 1701
TRGL 541 2035 542
TRGL 2006 2005 1975
TRGL 1764 1763 1731
TRGL 1860 1828 1829
TRGL 2035 2005 2006
TRGL 2035 540 539
TRGL 2037 2007 2008
TRGL 546 545 2064
TRGL 1765 1764 1733
TRGL 1858 1857 1826
TRGL 1979 2009 1978
TRGL 1892 1860 1861
TRGL 1796 1795 1764
TRGL 2065 2035 2036
TRGL 1922 1891 1892
TRGL 2064 550 549
TRGL 559 558 2093
TRGL 557 2093 558
TRGL 557 556 2093
TRGL 1797 1796 1765
TRGL 1923 1892 1893
TRGL 2067 2037 2038
TRGL 1828 1827 1795
TRGL 2065 2093 2064
TRGL 1953 1922 1923
TRGL 2151 569 2122
TRGL 567 2122 568
TRGL 1924 1893 1894
TRGL 1829 1828 1797
TRGL 575 2151 576
TRGL 2093 2094 2123
TRGL 1860 1859 1828
TRGL 2122 567 566
TRGL 1896 1863 1864
TRGL 2124 2095 2096
TRGL 574 573 2151
TRGL 1861 1860 1829
TRGL 2151 575 574
TRGL 2151 2122 2123
TRGL 2068 2096 2067
TRGL 1892 1891 1859
TRGL 1980 1979 1950
TRGL 2151 577 576
TRGL 2013 1982 1983
TRGL 2070 2040 2041
TRGL 2181 2151 2152
TRGL 586 2180 587
TRGL 1893 1892 1861
TRGL 2180 586 585
TRGL 2013 1983 1984
TRGL 1923 1922 1892
TRGL 2152 2151 2123
TRGL 2042 2012 2013
TRGL 1957 1926 1927
TRGL 2209 589 2180
TRGL 2070 2071 2099
TRGL 2209 594 593
TRGL 1924 1923 1893
TRGL 2209 596 595
TRGL 2125 2126 2154
TRGL 2182 2153 2154
TRGL 1953 1952 1922
TRGL 2181 2209 2180
TRGL 2072 2042 2043
TRGL 2209 2238 598
TRGL 2238 607 606
TRGL 2238 604 603
TRGL 2238 605 604
TRGL 1954 1953 1924
TRGL 2154 2155 2184
TRGL 2072 2043 2044
TRGL 1983 1982 1953
TRGL 2210 2238 2209
TRGL 2100 2071 2072
TRGL 2238 2268 608
TRGL 2268 2238 2239
TRGL 615 614 2267
TRGL 1984 1983 1954
TRGL 2267 2268 615
TRGL 2268 617 616
TRGL 2013 2012 1982
TRGL 2098 2097 2069
TRGL 2212 2240 2211
TRGL 2046 2016 2017
TRGL 2298 619 618
TRGL 2240 2239 2210
TRGL 2213 2184 2185
TRGL 2074 2102 2073
TRGL 2297 2298 625
TRGL 625 2298 626
TRGL 2043 2042 2013
TRGL 2269 2298 2268
TRGL 2071 2070 2042
TRGL 2183 2182 2154
TRGL 2328 629 628
TRGL 634 2327 2328
TRGL 2132 2102 2103
TRGL 2269 2268 2239
TRGL 2357 643 642
TRGL 2076 2047 2048
TRGL 636 635 2328
TRGL 2244 2214 2215
TRGL 2104 2075 2076
TRGL 2270 2269 2240
TRGL 643 2357 644
TRGL 2160 2131 2132
TRGL 2358 644 2357
TRGL 2299 2298 2269
TRGL 2105 2076 2077
TRGL 645 644 2358
TRGL 2134 2104 2105
TRGL 2216 2187 2188
TRGL 2190 2160 2161
TRGL 2074 2073 2044
TRGL 2302 2272 2273
TRGL 2102 2101 2073
TRGL 2246 2216 2217
TRGL 2360 2330 2331
TRGL 2274 2244 2245
TRGL 2162 2133 2134
TRGL 2450 655 2419
TRGL 2215 2214 2186
TRGL 2103 2102 2074
TRGL 659 2449 2450
TRGL 2131 2130 2102
TRGL 2450 660 659
TRGL 2159 2158 2130
TRGL 2304 2274 2275
TRGL 3090 847 846
TRGL 2480 664 663
TRGL 2244 2243 2214
TRGL 667 666 2480
TRGL 2273 2272 2243
TRGL 2451 2450 2420
TRGL 2302 2301 2271
TRGL 673 2510 674
TRGL 2305 2334 2304
TRGL 2510 679 678
TRGL 2274 2273 2244
TRGL 2364 2334 2335
TRGL 2303 2302 2273
TRGL 2250 2220 2221
TRGL 675 2510 676
TRGL 681 2510 2541
TRGL 677 676 2510
TRGL 2248 2249 2278
TRGL 2510 681 680
TRGL 2394 2364 2365
TRGL 681 2541 682
TRGL 2513 2482 2483
TRGL 683 2541 684
TRGL 684 2541 685
TRGL 2425 2393 2394
TRGL 2511 2541 2510
TRGL 2278 2279 2308
TRGL 688 2541 689
TRGL 2572 696 695
TRGL 2572 692 691
TRGL 2572 693 692
TRGL 2224 2195 2196
TRGL 2573 2541 2542
TRGL 2305 2304 2275
TRGL 2308 2309 2338
TRGL 2364 2363 2333
TRGL 2603 2572 2573
TRGL 2572 2603 699
TRGL 2427 2395 2396
TRGL 709 2634 710
TRGL 2339 2309 2310
TRGL 2282 2252 2253
TRGL 2338 2339 2368
TRGL 2312 2281 2282
TRGL 2513 2512 2482
TRGL 2603 708 707
TRGL 2634 709 708
TRGL 2254 2283 2253
TRGL 2603 2604 2635
TRGL 2369 2398 2368
TRGL 713 2634 714
TRGL 2429 2397 2398
TRGL 713 712 2634
TRGL 2458 2427 2428
TRGL 2370 2340 2341
TRGL 2634 2665 717
TRGL 2634 2635 2665
TRGL 2399 2429 2398
TRGL 2576 2606 2575
TRGL 2338 2337 2308
TRGL 2456 2455 2425
TRGL 2367 2366 2337
TRGL 2485 2484 2455
TRGL 2697 726 2665
TRGL 2518 2487 2488
TRGL 2698 2665 2666
TRGL 2313 2314 2343
TRGL 2607 2637 2606
TRGL 729 2697 730
TRGL 2548 2517 2518
TRGL 731 730 2697
TRGL 2729 737 736
TRGL 2515 2514 2484
TRGL 2697 733 732
TRGL 738 2729 739
TRGL 2343 2344 2373
TRGL 2638 2668 2637
TRGL 2840 2841 2873
TRGL 2761 745 2729
TRGL 740 739 2729
TRGL 741 740 2729
TRGL 2546 2545 2515
TRGL 2729 745 744
TRGL 2762 2729 2730
TRGL 2373 2374 2403
TRGL 2669 2700 2668
TRGL 747 2761 748
TRGL 755 754 2761
TRGL 749 748 2761
TRGL 2793 755 2761
TRGL 2761 750 749
TRGL 2404 2374 2375
TRGL 750 2761 751
TRGL 2793 763 762
TRGL 2762 2761 2729
TRGL 2520 2521 2551
TRGL 2700 2701 2732
TRGL 2700 2699 2667
TRGL 2793 758 757
TRGL 2793 759 758
TRGL 765 764 2825
TRGL 2435 2404 2405
TRGL 763 2793 764
TRGL 2465 2434 2435
TRGL 2551 2552 2583
TRGL 2999 2998 2965
TRGL 2494 2464 2465
TRGL 2612 2581 2582
TRGL 2825 768 767
TRGL 2524 2493 2494
TRGL 769 2825 770
TRGL 2826 2825 2794
TRGL 2466 2495 2465
TRGL 2764 2765 2796
TRGL 2613 2582 2583
TRGL 2858 775 774
TRGL 2858 776 775
TRGL 2554 2523 2524
TRGL 776 2858 777
TRGL 2585 2553 2554
TRGL 2496 2525 2495
TRGL 2797 2765 2766
TRGL 2645 2613 2614
TRGL 2858 2825 2859
TRGL 2891 784 783
TRGL 2586 2554 2555
TRGL 784 2891 785
TRGL 785 2891 786
TRGL 2861 2827 2828
TRGL 2526 2556 2525
TRGL 2829 2797 2798
TRGL 2675 2644 2645
TRGL 2891 2858 2892
TRGL 2706 2674 2675
TRGL 2616 2585 2586
TRGL 793 2924 794
TRGL 2737 2705 2706
TRGL 2894 2860 2861
TRGL 2863 2829 2830
TRGL 2708 2675 2676
TRGL 2617 2586 2587
TRGL 2924 2891 2925
TRGL 2957 802 801
TRGL 2648 2616 2617
TRGL 2583 2582 2551
TRGL 2957 805 804
TRGL 810 809 2957
TRGL 2896 2862 2863
TRGL 2648 2617 2618
TRGL 810 2958 2991
TRGL 2957 2925 2958
TRGL 2678 2647 2648
TRGL 810 2990 811
TRGL 811 2990 812
TRGL 2832 2800 2801
TRGL 819 2990 2991
TRGL 2929 2895 2896
TRGL 2772 2739 2740
TRGL 2990 810 2991
TRGL 3024 819 2991
TRGL 2711 2678 2679
TRGL 819 3024 820
TRGL 2645 2644 2613
TRGL 2865 2832 2833
TRGL 2680 2649 2650
TRGL 2961 2928 2929
TRGL 820 3024 3023
TRGL 2711 2679 2680
TRGL 2834 2802 2803
TRGL 3057 829 828
TRGL 2742 2710 2711
TRGL 2676 2675 2645
TRGL 2895 2894 2862
TRGL 2712 2680 2681
TRGL 2995 2961 2962
TRGL 2835 2803 2804
TRGL 2743 2711 2712
TRGL 3090 837 3057
TRGL 3090 838 837
TRGL 2775 2742 2743
TRGL 2963 2930 2931
TRGL 2708 2707 2675
TRGL 3059 3026 3027
TRGL 2744 2712 2713
TRGL 2869 2835 2836
TRGL 838 3090 3089
TRGL 2775 2743 2744
TRGL 2900 2867 2868
TRGL 2806 2774 2775
TRGL 847 3122 848
TRGL 3121 850 849
TRGL 2961 2960 2928
TRGL 856 855 3122
TRGL 2776 2744 2745
TRGL 848 3122 3121
TRGL 856 3122 3154
TRGL 2807 2775 2776
TRGL 3154 857 856
TRGL 2838 2806 2807
TRGL 864 3153 3154
TRGL 2778 2745 2746
TRGL 3153 857 3154
TRGL 3124 3092 3093
TRGL 2901 2902 2935
TRGL 865 3154 866
TRGL 2839 2807 2808
TRGL 3092 3091 3059
TRGL 873 872 3185
TRGL 869 868 3185
TRGL 3030 2997 2998
TRGL 874 3185 3186
TRGL 2840 2808 2809
TRGL 3156 3124 3125
TRGL 2934 2935 2967
TRGL 2872 2839 2840
TRGL 876 3186 3218
TRGL 3217 3218 884
TRGL 3218 877 876
TRGL 2841 2809 2810
TRGL 883 882 3217
TRGL 884 3218 885
TRGL 3186 3187 3218
TRGL 2967 2968 3001
TRGL 2969 2936 2937
TRGL 885 3218 886
TRGL 886 3218 3250
TRGL 887 3250 888
TRGL 888 3249 889
TRGL 889 3249 890
TRGL 2939 2906 2907
TRGL 3218 3219 3250
TRGL 3220 3188 3189
TRGL 3003 2969 2970
TRGL 3062 3061 3029
TRGL 895 3250 3282
TRGL 3097 3064 3065
TRGL 897 3281 898
TRGL 901 3281 902
TRGL 3190 3158 3159
TRGL 903 3282 904
TRGL 3036 3002 3003
TRGL 3221 3189 3190
TRGL 3095 3094 3062
TRGL 904 3282 905
TRGL 3130 3097 3098
TRGL 906 3314 907
TRGL 3284 3251 3252
TRGL 3222 3190 3191
TRGL 912 3314 913
TRGL 915 3346 916
TRGL 3254 3221 3222
TRGL 3127 3126 3095
TRGL 913 3314 914
TRGL 914 3314 3346
TRGL 3064 3063 3031
TRGL 3316 3283 3284
TRGL 3254 3222 3223
TRGL 3346 3347 3378
TRGL 3099 3100 3132
TRGL 3347 3315 3316
TRGL 3315 3346 3314
TRGL 3223 3224 3256
TRGL 3378 926 925
TRGL 3190 3189 3157
TRGL 3097 3096 3064
TRGL 3286 3254 3255
TRGL 3285 3286 3318
TRGL 3409 939 3408
TRGL 3347 3346 3315
TRGL 934 3409 935
TRGL 931 3378 932
TRGL 932 3378 3409
TRGL 933 3409 934
TRGL 3129 3128 3097
TRGL 3318 3286 3287
TRGL 3440 947 946
TRGL 940 939 3409
TRGL 3223 3222 3191
TRGL 3409 941 940
TRGL 3254 3253 3221
TRGL 3474 3504 3473
TRGL 3439 943 942
TRGL 3288 3256 3257
TRGL 3161 3160 3129
TRGL 3440 946 945
TRGL 3470 955 954
TRGL 3381 3382 3413
TRGL 3255 3254 3223
TRGL 3470 950 949
TRGL 3162 3161 3129
TRGL 3470 952 951
TRGL 3320 3288 3289
TRGL 3193 3192 3161
TRGL 3256 3255 3223
TRGL 3470 3500 955
TRGL 3500 957 956
TRGL 3287 3286 3255
TRGL 957 3500 958
TRGL 3500 960 959
TRGL 3228 3229 3260
TRGL 3164 3163 3131
TRGL 3530 972 971
TRGL 3199 3167 3168
TRGL 3442 3441 3410
TRGL 967 3530 968
TRGL 3350 3349 3318
TRGL 3257 3256 3225
TRGL 3196 3195 3163
TRGL 972 3530 973
TRGL 3227 3226 3195
TRGL 3324 3291 3292
TRGL 975 3530 3560
TRGL 3258 3257 3225
TRGL 977 3560 978
TRGL 3385 3415 3384
TRGL 3324 3325 3356
TRGL 3474 3444 3445
TRGL 3352 3351 3320
TRGL 3532 3502 3503
TRGL 3386 3354 3355
TRGL 3290 3289 3257
TRGL 3560 984 983
TRGL 3417 3385 3386
TRGL 3592 3561 3562
TRGL 3504 3534 3503
TRGL 3448 3416 3417
TRGL 3384 3383 3351
TRGL 3291 3290 3259
TRGL 3414 3413 3383
TRGL 993 992 3590
TRGL 3322 3321 3289
TRGL 3590 994 993
TRGL 996 995 3619
TRGL 3357 3388 3356
TRGL 1005 3648 1006
TRGL 999 998 3619
TRGL 3323 3322 3291
TRGL 3448 3417 3418
TRGL 1002 1001 3619
TRGL 3354 3353 3322
TRGL 3477 3447 3448
TRGL 3621 3591 3592
TRGL 3389 3419 3388
TRGL 3324 3323 3291
TRGL 3450 3418 3419
TRGL 1009 1008 3648
TRGL 3648 1011 1010
TRGL 3478 3448 3449
TRGL 3391 3358 3359
TRGL 3360 3328 3329
TRGL 3508 3477 3478
TRGL 3648 1013 1012
TRGL 3420 3450 3419
TRGL 212 1041 213
TRGL 240 239 1067
TRGL 1043 1042 1041
TRGL 1051 1068 1067
TRGL 1044 1043 1041
TRGL 1144 273 272
TRGL 1045 1044 1041
TRGL 1093 1092 1070
TRGL 212 1047 1041
TRGL 1124 1097 1098
TRGL 1047 1046 1041
TRGL 1074 1073 1057
TRGL 1048 1047 212
TRGL 1153 1125 1126
TRGL 1049 1048 212
TRGL 1346 337 1316
TRGL 1050 1049 212
TRGL 1346 1345 339
TRGL 211 1050 212
TRGL 1291 1261 1262
TRGL 1044 1053 1043
TRGL 1067 238 1051
TRGL 1045 1054 1044
TRGL 1067 248 247
TRGL 1043 1053 1052
TRGL 1046 1047 1055
TRGL 1144 275 274
TRGL 1053 1044 1054
TRGL 1046 1055 1054
TRGL 1049 1050 1058
TRGL 1057 1056 1048
TRGL 1228 298 297
TRGL 1058 1057 1049
TRGL 1229 1201 1202
TRGL 1059 1058 1050
TRGL 1178 1205 1177
TRGL 1060 1059 1050
TRGL 1263 1233 1234
TRGL 1061 1060 1050
TRGL 1375 353 352
TRGL 1062 1061 1050
TRGL 1125 1124 1098
TRGL 1063 1062 1050
TRGL 359 1406 360
TRGL 1064 1063 1050
TRGL 1181 1182 1209
TRGL 1065 1064 1050
TRGL 1377 1376 1347
TRGL 1066 1065 1050
TRGL 1127 1126 1100
TRGL 211 1066 1050
TRGL 1104 1103 1081
TRGL 1053 1069 1052
TRGL 1090 248 1067
TRGL 1091 1068 1069
TRGL 1090 257 256
TRGL 1052 1069 1068
TRGL 1055 1056 1072
TRGL 1054 1070 1069
TRGL 1056 1057 1073
TRGL 1059 1075 1058
TRGL 1200 1228 297
TRGL 308 307 1257
TRGL 1071 1055 1072
TRGL 1056 1073 1072
TRGL 1061 1062 1078
TRGL 1063 1079 1062
TRGL 1179 1150 1151
TRGL 1064 1080 1063
TRGL 1176 1175 1147
TRGL 1065 1081 1064
TRGL 346 1346 1376
TRGL 1060 1077 1076
TRGL 1065 1066 1081
TRGL 1061 1078 1077
TRGL 363 1406 364
TRGL 1062 1079 1078
TRGL 1437 370 369
TRGL 1063 1080 1079
TRGL 1102 1101 1079
TRGL 1064 1081 1080
TRGL 1437 1407 1438
TRGL 1066 1082 1081
TRGL 1135 1107 1108
TRGL 1066 1083 1082
TRGL 1264 1263 1234
TRGL 1066 1084 1083
TRGL 1135 1108 1109
TRGL 1066 1085 1084
TRGL 1108 1107 1085
TRGL 1066 1086 1085
TRGL 1110 1109 1087
TRGL 1066 1087 1086
TRGL 1163 1136 1137
TRGL 1066 1088 1087
TRGL 1116 211 210
TRGL 1066 1089 1088
TRGL 1066 211 1089
TRGL 258 257 1117
TRGL 1117 257 1090
TRGL 1118 1091 1092
TRGL 1117 1144 267
TRGL 1072 1094 1071
TRGL 1173 1144 1145
TRGL 1073 1095 1072
TRGL 296 1200 297
TRGL 1096 1097 1123
TRGL 1093 1071 1094
TRGL 1072 1095 1094
TRGL 1075 1076 1098
TRGL 1073 1096 1095
TRGL 1077 1078 1100
TRGL 1079 1101 1078
TRGL 1316 337 336
TRGL 1080 1102 1079
TRGL 1204 1203 1176
TRGL 1081 1103 1080
TRGL 1263 1292 1262
TRGL 1210 1237 1209
TRGL 1099 1077 1100
TRGL 1078 1101 1100
TRGL 1082 1083 1105
TRGL 1084 1106 1083
TRGL 1439 1408 1409
TRGL 1080 1103 1102
TRGL 1084 1085 1107
TRGL 1105 1104 1082
TRGL 1181 1180 1152
TRGL 1086 1108 1085
TRGL 380 1499 381
TRGL 1083 1106 1105
TRGL 1086 1087 1109
TRGL 1084 1107 1106
TRGL 1087 1088 1110
TRGL 1109 1108 1086
TRGL 1157 1156 1130
TRGL 1089 1111 1088
TRGL 1162 1135 1136
TRGL 1111 1110 1088
TRGL 404 1563 405
TRGL 1112 1111 1089
TRGL 1164 1137 1138
TRGL 211 1114 1089
TRGL 1166 1139 1140
TRGL 1215 1214 1187
TRGL 1112 1089 1113
TRGL 1141 1114 1115
TRGL 1113 1089 1114
TRGL 1143 1115 1116
TRGL 1114 211 1115
TRGL 1143 1116 210
TRGL 1115 211 1116
TRGL 269 268 1144
TRGL 1144 268 267
TRGL 1093 1119 1092
TRGL 277 1172 278
TRGL 1095 1122 1094
TRGL 1200 1172 1173
TRGL 1228 1257 307
TRGL 1119 1093 1120
TRGL 1286 318 317
TRGL 1120 1094 1121
TRGL 1099 1125 1098
TRGL 1316 329 328
TRGL 1205 1206 1233
TRGL 1122 1096 1123
TRGL 1097 1124 1123
TRGL 1101 1102 1129
TRGL 1103 1130 1102
TRGL 355 354 1376
TRGL 1261 1260 1231
TRGL 1125 1099 1126
TRGL 1128 1127 1101
TRGL 1468 1499 379
TRGL 1106 1133 1105
TRGL 1499 389 388
TRGL 1101 1129 1128
TRGL 1106 1107 1133
TRGL 1320 1319 1290
TRGL 1129 1102 1130
TRGL 1235 1234 1207
TRGL 1130 1103 1131
TRGL 1105 1132 1131
TRGL 1531 391 390
TRGL 1105 1133 1132
TRGL 1109 1110 1137
TRGL 1107 1134 1133
TRGL 1110 1111 1137
TRGL 1107 1135 1134
TRGL 1111 1112 1139
TRGL 1109 1136 1135
TRGL 1165 1138 1139
TRGL 1109 1137 1136
TRGL 1112 1113 1139
TRGL 1111 1138 1137
TRGL 1113 1114 1141
TRGL 1165 1164 1138
TRGL 1138 1111 1139
TRGL 1166 1165 1139
TRGL 1139 1113 1140
TRGL 1143 1169 1142
TRGL 1140 1113 1141
TRGL 1168 1167 1141
TRGL 1141 1115 1142
TRGL 1171 1143 210
TRGL 1142 1115 1143
TRGL 1119 1146 1118
TRGL 1172 279 278
TRGL 1120 1146 1119
TRGL 288 1200 289
TRGL 1118 1146 1145
TRGL 1121 1122 1149
TRGL 1257 317 316
TRGL 1146 1120 1147
TRGL 1125 1152 1124
TRGL 327 1316 328
TRGL 1346 338 337
TRGL 1148 1121 1149
TRGL 1128 1154 1127
TRGL 1234 1206 1207
TRGL 1123 1151 1150
TRGL 1128 1129 1155
TRGL 1130 1156 1129
TRGL 365 1406 1437
TRGL 1125 1153 1152
TRGL 1130 1131 1157
TRGL 1126 1154 1153
TRGL 1324 1294 1295
TRGL 1128 1155 1154
TRGL 1132 1133 1159
TRGL 1129 1156 1155
TRGL 1133 1134 1160
TRGL 1135 1161 1134
TRGL 400 399 1563
TRGL 1470 1469 1439
TRGL 1157 1131 1158
TRGL 1184 1183 1155
TRGL 1158 1132 1159
TRGL 1212 1211 1184
TRGL 1159 1133 1160
TRGL 1326 1355 1325
TRGL 1160 1134 1161
TRGL 1187 1186 1159
TRGL 1161 1135 1162
TRGL 1189 1188 1161
TRGL 1162 1136 1163
TRGL 1190 1189 1161
TRGL 1163 1137 1164
TRGL 1141 1167 1140
TRGL 1220 1192 1193
TRGL 1167 1166 1140
TRGL 1222 1194 1195
TRGL 1142 1168 1141
TRGL 1245 1244 1217
TRGL 1169 1168 1142
TRGL 1194 1193 1165
TRGL 1170 1169 1143
TRGL 1195 1194 1167
TRGL 1171 1170 1143
TRGL 1197 1196 1169
TRGL 209 1199 210
TRGL 1198 1197 1169
TRGL 1146 1174 1145
TRGL 1200 290 289
TRGL 1147 1174 1146
TRGL 299 1228 300
TRGL 1149 1177 1148
TRGL 1257 315 314
TRGL 1286 1316 327
TRGL 1174 1147 1175
TRGL 1152 1180 1151
TRGL 338 1346 339
TRGL 349 348 1375
TRGL 1176 1148 1177
TRGL 1149 1178 1177
TRGL 1154 1155 1183
TRGL 1156 1184 1155
TRGL 1293 1263 1264
TRGL 1151 1180 1179
TRGL 1156 1157 1185
TRGL 1158 1186 1157
TRGL 381 1499 382
TRGL 1153 1182 1181
TRGL 1532 1563 1531
TRGL 1154 1183 1182
TRGL 1159 1160 1188
TRGL 1161 1188 1160
TRGL 1210 1209 1182
TRGL 1156 1185 1184
TRGL 1161 1162 1190
TRGL 1157 1186 1185
TRGL 1162 1163 1190
TRGL 1188 1187 1159
TRGL 1271 1242 1243
TRGL 1164 1192 1163
TRGL 1534 1535 1566
TRGL 1165 1192 1164
TRGL 1627 415 414
TRGL 1166 1194 1165
TRGL 1241 1240 1212
TRGL 1163 1191 1190
TRGL 1221 1193 1194
TRGL 1163 1192 1191
TRGL 1166 1167 1194
TRGL 1165 1193 1192
TRGL 1167 1168 1196
TRGL 1169 1196 1168
TRGL 1250 1222 1223
TRGL 1196 1195 1167
TRGL 1252 1223 1224
TRGL 1170 1198 1169
TRGL 1276 1275 1247
TRGL 1171 1198 1170
TRGL 1280 1251 1252
TRGL 1199 1198 1171
TRGL 1225 1224 1197
TRGL 210 1199 1171
TRGL 1227 1226 1199
TRGL 1174 1201 1173
TRGL 1228 301 300
TRGL 1175 1202 1174
TRGL 1257 313 312
TRGL 1177 1204 1176
TRGL 1286 325 324
TRGL 1175 1203 1202
TRGL 1178 1179 1206
TRGL 1180 1207 1179
TRGL 347 346 1376
TRGL 356 1406 357
TRGL 1204 1177 1205
TRGL 1183 1210 1182
TRGL 366 365 1437
TRGL 1184 1211 1183
TRGL 1468 375 374
TRGL 1185 1212 1184
TRGL 1349 1348 1319
TRGL 1181 1209 1208
TRGL 1185 1186 1213
TRGL 1211 1210 1183
TRGL 1532 1531 1500
TRGL 1188 1215 1187
TRGL 1595 406 405
TRGL 1189 1216 1188
TRGL 413 1595 1627
TRGL 1185 1213 1212
TRGL 1189 1190 1217
TRGL 1186 1214 1213
TRGL 1190 1191 1218
TRGL 1216 1215 1188
TRGL 1325 1324 1295
TRGL 1192 1219 1191
TRGL 1246 1218 1219
TRGL 1476 1445 1446
TRGL 1216 1189 1217
TRGL 1243 1242 1215
TRGL 1217 1190 1218
TRGL 1276 1247 1248
TRGL 1218 1191 1219
TRGL 1246 1245 1217
TRGL 1219 1192 1220
TRGL 1193 1221 1220
TRGL 1195 1196 1223
TRGL 1194 1222 1221
TRGL 1196 1197 1224
TRGL 1195 1223 1222
TRGL 1254 1225 1226
TRGL 1196 1224 1223
TRGL 1197 1198 1225
TRGL 1226 1225 1198
TRGL 1310 1281 1282
TRGL 1199 1226 1198
TRGL 1312 1283 1284
TRGL 209 1227 1199
TRGL 209 1255 1227
TRGL 311 310 1257
TRGL 1257 310 309
TRGL 1201 1229 1228
TRGL 1202 1203 1230
TRGL 1205 1232 1204
TRGL 1316 336 335
TRGL 347 1375 348
TRGL 1230 1203 1231
TRGL 1406 359 358
TRGL 1231 1204 1232
TRGL 1205 1233 1232
TRGL 1208 1209 1236
TRGL 1378 1377 1348
TRGL 1233 1206 1234
TRGL 1212 1240 1211
TRGL 1263 1262 1233
TRGL 1213 1241 1212
TRGL 394 393 1531
TRGL 1209 1237 1236
TRGL 1213 1214 1242
TRGL 1595 411 410
TRGL 1237 1210 1238
TRGL 1271 1272 1300
TRGL 1238 1211 1239
TRGL 1211 1240 1239
TRGL 1216 1217 1244
TRGL 1218 1246 1217
TRGL 1659 424 423
TRGL 1474 1473 1443
TRGL 1241 1213 1242
TRGL 1244 1243 1215
TRGL 1628 1660 1659
TRGL 1220 1248 1219
TRGL 443 442 1723
TRGL 1221 1248 1220
TRGL 438 437 1691
TRGL 1222 1250 1221
TRGL 1299 1298 1269
TRGL 1273 1272 1244
TRGL 1246 1219 1247
TRGL 1275 1274 1246
TRGL 1247 1219 1248
TRGL 1306 1277 1278
TRGL 1248 1221 1249
TRGL 1221 1250 1249
TRGL 1224 1225 1252
TRGL 1279 1278 1250
TRGL 1250 1223 1251
TRGL 1362 1361 1331
TRGL 1251 1223 1252
TRGL 1225 1253 1252
TRGL 1226 1227 1254
TRGL 1225 1254 1253
TRGL 1341 1311 1312
TRGL 1227 1255 1254
TRGL 1314 208 1344
TRGL 209 1256 1255
TRGL 209 208 1256
TRGL 1230 1259 1229
TRGL 1286 321 320
TRGL 334 333 1316
TRGL 1257 1228 1258
TRGL 346 345 1346
TRGL 1258 1229 1259
TRGL 1230 1260 1259
TRGL 1234 1235 1264
TRGL 1236 1265 1235
TRGL 1291 1292 1321
TRGL 1232 1262 1261
TRGL 1236 1237 1266
TRGL 1239 1267 1238
TRGL 393 392 1531
TRGL 1240 1268 1239
TRGL 1292 1291 1262
TRGL 1235 1265 1264
TRGL 1240 1241 1269
TRGL 1236 1266 1265
TRGL 1241 1242 1270
TRGL 1627 420 419
TRGL 1266 1237 1267
TRGL 426 1659 427
TRGL 1267 1239 1268
TRGL 1240 1269 1268
TRGL 1244 1245 1273
TRGL 1241 1270 1269
TRGL 1245 1246 1274
TRGL 1242 1271 1270
TRGL 1246 1247 1275
TRGL 1692 1724 440
TRGL 1271 1243 1272
TRGL 1274 1273 1245
TRGL 1415 1414 1384
TRGL 1249 1277 1248
TRGL 1695 1662 1663
TRGL 1250 1278 1249
TRGL 447 1723 448
TRGL 1251 1279 1250
TRGL 1330 1329 1300
TRGL 1304 1303 1274
TRGL 1276 1248 1277
TRGL 1305 1304 1276
TRGL 1277 1249 1278
TRGL 1253 1281 1252
TRGL 1337 1307 1308
TRGL 1251 1280 1279
TRGL 1312 1282 1283
TRGL 1252 1281 1280
TRGL 1253 1254 1282
TRGL 1253 1282 1281
TRGL 1254 1255 1283
TRGL 1254 1283 1282
TRGL 1344 1313 1314
TRGL 1255 1284 1283
TRGL 1255 1256 1284
TRGL 1256 1285 1284
TRGL 1256 208 1285
TRGL 1259 1287 1258
TRGL 1315 332 331
TRGL 1257 1287 1286
TRGL 1260 1261 1290
TRGL 1407 355 1376
TRGL 1287 1259 1288
TRGL 366 1437 367
TRGL 1288 1259 1289
TRGL 1322 1351 1321
TRGL 1289 1260 1290
TRGL 1261 1291 1290
TRGL 1265 1266 1295
TRGL 1268 1297 1267
TRGL 398 1531 399
TRGL 1269 1298 1268
TRGL 1322 1321 1292
TRGL 1264 1294 1293
TRGL 1269 1270 1299
TRGL 1265 1295 1294
TRGL 1270 1271 1300
TRGL 1630 1598 1599
TRGL 1295 1266 1296
TRGL 1570 1537 1538
TRGL 1296 1267 1297
TRGL 1268 1298 1297
TRGL 1273 1274 1302
TRGL 1275 1304 1274
TRGL 1328 1327 1298
TRGL 1270 1300 1299
TRGL 1275 1276 1304
TRGL 1272 1301 1300
TRGL 1276 1277 1306
TRGL 1358 1357 1327
TRGL 1301 1272 1302
TRGL 1388 1387 1358
TRGL 1302 1274 1303
TRGL 1279 1308 1278
TRGL 1572 1539 1540
TRGL 1280 1308 1279
TRGL 462 1787 463
TRGL 1276 1306 1305
TRGL 1338 1308 1309
TRGL 1278 1307 1306
TRGL 1280 1281 1310
TRGL 1336 1335 1306
TRGL 1307 1278 1308
TRGL 1338 1337 1308
TRGL 1308 1280 1309
TRGL 1427 1396 1397
TRGL 1309 1280 1310
TRGL 1340 1339 1310
TRGL 1310 1282 1311
TRGL 1282 1312 1311
TRGL 1405 208 207
TRGL 1284 1313 1312
TRGL 1284 1285 1314
TRGL 1284 1314 1313
TRGL 1285 208 1314
TRGL 1316 1315 331
TRGL 333 332 1315
TRGL 341 340 1345
TRGL 1287 1288 1317
TRGL 1286 1317 1316
TRGL 1289 1290 1319
TRGL 1288 1318 1317
TRGL 1290 1291 1320
TRGL 1289 1319 1318
TRGL 1292 1293 1322
TRGL 1294 1323 1293
TRGL 1351 1352 1382
TRGL 1412 1381 1382
TRGL 1320 1291 1321
TRGL 1297 1326 1296
TRGL 408 407 1595
TRGL 1293 1323 1322
TRGL 1297 1298 1327
TRGL 1294 1324 1323
TRGL 1298 1299 1328
TRGL 1300 1329 1299
TRGL 430 1659 431
TRGL 1296 1326 1325
TRGL 1723 441 440
TRGL 1297 1327 1326
TRGL 1301 1302 1331
TRGL 1303 1332 1302
TRGL 449 1723 1724
TRGL 1299 1329 1328
TRGL 1303 1304 1333
TRGL 1305 1334 1304
TRGL 452 451 1755
TRGL 1301 1331 1330
TRGL 1305 1306 1335
TRGL 1302 1332 1331
TRGL 1393 1363 1364
TRGL 1303 1333 1332
TRGL 1306 1307 1336
TRGL 1361 1360 1331
TRGL 1333 1304 1334
TRGL 1391 1390 1361
TRGL 1334 1305 1335
TRGL 1337 1336 1307
TRGL 1425 1394 1395
TRGL 1310 1339 1309
TRGL 1396 1366 1367
TRGL 1311 1340 1310
TRGL 1394 1393 1364
TRGL 1367 1366 1337
TRGL 1338 1309 1339
TRGL 1341 1340 1311
TRGL 1400 1370 1371
TRGL 1313 1342 1312
TRGL 1730 1731 1762
TRGL 1372 1342 1343
TRGL 1341 1312 1342
TRGL 1373 1343 1344
TRGL 1342 1313 1343
TRGL 1374 1344 208
TRGL 1343 1313 1344
TRGL 341 1345 342
TRGL 1316 1317 1346
TRGL 351 350 1375
TRGL 1317 1318 1347
TRGL 1317 1347 1346
TRGL 1319 1320 1349
TRGL 1468 373 372
TRGL 1347 1318 1348
TRGL 1323 1352 1322
TRGL 1499 388 387
TRGL 1501 1470 1471
TRGL 1349 1320 1350
TRGL 1325 1354 1324
TRGL 1595 405 1563
TRGL 1322 1352 1351
TRGL 1326 1327 1356
TRGL 1386 1356 1357
TRGL 1352 1323 1353
TRGL 1324 1354 1353
TRGL 1328 1329 1359
TRGL 1325 1355 1354
TRGL 1329 1330 1360
TRGL 1326 1356 1355
TRGL 1421 1389 1390
TRGL 1327 1357 1356
TRGL 1331 1332 1362
TRGL 1333 1362 1332
TRGL 451 450 1755
TRGL 1328 1359 1358
TRGL 1333 1334 1364
TRGL 1329 1360 1359
TRGL 1334 1335 1364
TRGL 1336 1366 1335
TRGL 1820 468 1788
TRGL 1363 1362 1333
TRGL 1394 1364 1365
TRGL 1337 1366 1336
TRGL 1512 1481 1482
TRGL 1333 1364 1363
TRGL 1337 1338 1368
TRGL 1335 1365 1364
TRGL 1338 1339 1368
TRGL 1335 1366 1365
TRGL 1339 1340 1370
TRGL 1368 1367 1337
TRGL 1424 1423 1393
TRGL 1341 1370 1340
TRGL 1481 1480 1449
TRGL 1339 1369 1368
TRGL 1341 1342 1372
TRGL 1399 1398 1369
TRGL 1369 1339 1370
TRGL 1400 1399 1370
TRGL 1370 1341 1371
TRGL 1402 1401 1372
TRGL 1371 1341 1372
TRGL 1431 1430 1399
TRGL 1372 1343 1373
TRGL 1405 1374 208
TRGL 1373 1344 1374
TRGL 351 1375 352
TRGL 1346 1347 1376
TRGL 361 360 1406
TRGL 1347 1348 1377
TRGL 1350 1379 1349
TRGL 1378 1379 1409
TRGL 1351 1381 1350
TRGL 382 1499 383
TRGL 1353 1383 1352
TRGL 395 394 1531
TRGL 1354 1384 1353
TRGL 1412 1413 1443
TRGL 1350 1381 1380
TRGL 1354 1355 1385
TRGL 1659 422 1627
TRGL 1381 1351 1382
TRGL 1352 1383 1382
TRGL 1357 1358 1387
TRGL 1353 1384 1383
TRGL 1358 1359 1388
TRGL 1354 1385 1384
TRGL 1359 1360 1389
TRGL 1355 1386 1385
TRGL 1572 1540 1541
TRGL 1357 1387 1386
TRGL 1361 1362 1391
TRGL 1363 1392 1362
TRGL 465 1787 466
TRGL 1604 1571 1572
TRGL 1388 1359 1389
TRGL 467 1788 468
TRGL 1389 1360 1390
TRGL 1366 1395 1365
TRGL 1425 1393 1394
TRGL 1449 1448 1418
TRGL 1391 1362 1392
TRGL 1820 477 476
TRGL 1392 1363 1393
TRGL 1368 1397 1367
TRGL 479 478 1852
TRGL 1365 1395 1394
TRGL 1368 1369 1398
TRGL 1366 1396 1395
TRGL 1369 1370 1399
TRGL 1426 1425 1395
TRGL 1396 1367 1397
TRGL 1427 1426 1395
TRGL 1397 1368 1398
TRGL 1372 1401 1371
TRGL 1514 1513 1483
TRGL 1401 1400 1371
TRGL 1462 1431 1432
TRGL 1373 1402 1372
TRGL 1488 1487 1457
TRGL 1374 1403 1373
TRGL 1552 1551 1520
TRGL 1434 1433 1403
TRGL 1402 1373 1403
TRGL 1435 1434 1403
TRGL 1403 1374 1404
TRGL 1436 1405 207
TRGL 1404 1374 1405
TRGL 361 1406 362
TRGL 1376 1377 1407
TRGL 368 367 1437
TRGL 1377 1378 1408
TRGL 1438 1469 1468
TRGL 1407 1377 1408
TRGL 1378 1409 1408
TRGL 1380 1381 1411
TRGL 1379 1410 1409
TRGL 1382 1383 1413
TRGL 1380 1411 1410
TRGL 1383 1384 1414
TRGL 1381 1412 1411
TRGL 1384 1385 1415
TRGL 1382 1413 1412
TRGL 1386 1387 1418
TRGL 1388 1419 1387
TRGL 1444 1443 1413
TRGL 1389 1420 1388
TRGL 1567 1566 1535
TRGL 1476 1475 1445
TRGL 1415 1385 1416
TRGL 1727 1695 1696
TRGL 1416 1385 1417
TRGL 1386 1418 1417
TRGL 1391 1392 1423
TRGL 1387 1419 1418
TRGL 1392 1393 1423
TRGL 1636 1603 1604
TRGL 1419 1388 1420
TRGL 1852 477 1820
TRGL 1420 1389 1421
TRGL 1391 1422 1421
TRGL 1395 1396 1427
TRGL 1485 1453 1454
TRGL 1422 1391 1423
TRGL 1425 1424 1393
TRGL 1457 1426 1427
TRGL 1398 1429 1397
TRGL 1458 1427 1428
TRGL 1399 1429 1398
TRGL 1483 1482 1451
TRGL 1400 1431 1399
TRGL 1460 1429 1430
TRGL 1397 1428 1427
TRGL 1461 1430 1431
TRGL 1397 1429 1428
TRGL 1400 1401 1431
TRGL 1399 1430 1429
TRGL 1401 1402 1433
TRGL 1432 1431 1401
TRGL 1493 1462 1463
TRGL 1403 1433 1402
TRGL 1495 1463 1464
TRGL 1401 1433 1432
TRGL 1403 1404 1435
TRGL 1405 1435 1404
TRGL 1463 1462 1432
TRGL 1436 1435 1405
TRGL 1465 1464 1434
TRGL 206 1436 207
TRGL 1467 1466 1436
TRGL 368 1437 369
TRGL 1407 1408 1438
TRGL 1469 1438 1439
TRGL 1468 376 375
TRGL 1411 1441 1410
TRGL 1499 1469 1500
TRGL 1409 1440 1439
TRGL 1411 1412 1442
TRGL 1410 1441 1440
TRGL 1413 1414 1444
TRGL 1411 1442 1441
TRGL 1414 1415 1445
TRGL 1412 1443 1442
TRGL 1415 1416 1446
TRGL 1418 1448 1417
TRGL 1629 1628 1597
TRGL 1570 1602 1569
TRGL 1444 1414 1445
TRGL 1420 1450 1419
TRGL 456 1755 457
TRGL 1416 1447 1446
TRGL 1420 1421 1451
TRGL 1422 1452 1421
TRGL 1757 1756 1724
TRGL 1423 1453 1422
TRGL 1602 1601 1569
TRGL 1419 1450 1449
TRGL 1423 1424 1454
TRGL 1420 1451 1450
TRGL 1424 1425 1455
TRGL 1421 1452 1451
TRGL 1425 1426 1456
TRGL 1511 1510 1480
TRGL 1452 1422 1453
TRGL 1698 1699 1730
TRGL 1453 1423 1454
TRGL 1516 1485 1486
TRGL 1454 1424 1455
TRGL 1425 1456 1455
TRGL 1428 1429 1459
TRGL 1516 1515 1484
TRGL 1456 1426 1457
TRGL 1520 1488 1489
TRGL 1457 1427 1458
TRGL 1519 1518 1487
TRGL 1458 1428 1459
TRGL 1521 1490 1491
TRGL 1459 1429 1460
TRGL 1430 1461 1460
TRGL 1432 1433 1463
TRGL 1431 1462 1461
TRGL 1433 1434 1464
TRGL 1464 1463 1433
TRGL 1525 1494 1495
TRGL 1435 1466 1434
TRGL 1527 1495 1496
TRGL 1466 1465 1434
TRGL 1466 1467 1497
TRGL 1436 1466 1435
TRGL 1559 1526 1527
TRGL 206 1467 1436
TRGL 206 1498 1467
TRGL 377 1468 378
TRGL 377 376 1468
TRGL 1500 1469 1470
TRGL 1499 385 384
TRGL 1442 1472 1441
TRGL 1471 1472 1502
TRGL 1440 1471 1470
TRGL 1442 1443 1473
TRGL 1445 1475 1444
TRGL 1627 422 421
TRGL 1506 1538 1505
TRGL 1472 1442 1473
TRGL 1447 1477 1446
TRGL 1691 1692 440
TRGL 1449 1479 1448
TRGL 1724 1756 449
TRGL 1450 1481 1449
TRGL 1506 1505 1474
TRGL 1446 1477 1476
TRGL 1450 1451 1482
TRGL 1452 1483 1451
TRGL 1789 1757 1758
TRGL 1453 1483 1452
TRGL 1792 1760 1761
TRGL 1541 1540 1509
TRGL 1479 1449 1480
TRGL 1455 1485 1454
TRGL 1665 1664 1633
TRGL 1450 1482 1481
TRGL 1455 1456 1487
TRGL 1457 1487 1456
TRGL 1824 1791 1792
TRGL 1453 1484 1483
TRGL 1457 1458 1489
TRGL 1453 1485 1484
TRGL 506 1945 507
TRGL 1455 1486 1485
TRGL 1458 1459 1489
TRGL 1455 1487 1486
TRGL 1459 1460 1491
TRGL 1461 1491 1460
TRGL 1546 1545 1513
TRGL 1457 1489 1488
TRGL 1461 1462 1493
TRGL 1554 1521 1522
TRGL 1489 1459 1490
TRGL 1520 1519 1488
TRGL 1490 1459 1491
TRGL 1555 1522 1523
TRGL 1491 1461 1492
TRGL 1461 1493 1492
TRGL 1464 1465 1495
TRGL 1463 1494 1493
TRGL 1554 1553 1521
TRGL 1463 1495 1494
TRGL 1465 1466 1496
TRGL 1465 1496 1495
TRGL 1652 1620 1621
TRGL 1466 1497 1496
TRGL 1592 1560 1561
TRGL 1467 1498 1497
TRGL 1562 205 1594
TRGL 386 1499 387
TRGL 386 385 1499
TRGL 1532 1500 1501
TRGL 1531 396 395
TRGL 1470 1501 1500
TRGL 1472 1473 1504
TRGL 1474 1505 1473
TRGL 416 1627 417
TRGL 1472 1503 1502
TRGL 1475 1476 1507
TRGL 1472 1504 1503
TRGL 1476 1477 1508
TRGL 1478 1509 1477
TRGL 1632 1600 1601
TRGL 1480 1510 1479
TRGL 1756 459 458
TRGL 1542 1510 1511
TRGL 1506 1475 1507
TRGL 1666 1634 1635
TRGL 1507 1476 1508
TRGL 1483 1513 1482
TRGL 1760 1728 1729
TRGL 1484 1515 1483
TRGL 1883 1884 492
TRGL 1485 1516 1484
TRGL 1885 1852 1853
TRGL 495 494 1884
TRGL 1511 1480 1512
TRGL 1482 1513 1512
TRGL 1486 1487 1517
TRGL 1488 1519 1487
TRGL 1548 1516 1517
TRGL 1915 503 502
TRGL 1514 1483 1515
TRGL 1517 1516 1486
TRGL 504 1945 505
TRGL 1490 1520 1489
TRGL 1576 1575 1544
TRGL 1547 1546 1514
TRGL 1517 1487 1518
TRGL 1492 1523 1491
TRGL 1581 1549 1550
TRGL 1493 1524 1492
TRGL 1579 1578 1547
TRGL 1490 1521 1520
TRGL 1732 1731 1700
TRGL 1491 1522 1521
TRGL 1493 1494 1524
TRGL 1553 1552 1521
TRGL 1522 1491 1523
TRGL 1588 1556 1557
TRGL 1523 1492 1524
TRGL 1494 1525 1524
TRGL 1559 1527 1528
TRGL 1495 1526 1525
TRGL 1496 1497 1528
TRGL 1495 1527 1526
TRGL 1497 1498 1528
TRGL 1496 1528 1527
TRGL 1594 1561 1562
TRGL 1498 1529 1528
TRGL 1498 206 1529
TRGL 206 1530 1529
TRGL 206 205 1530
TRGL 397 1531 398
TRGL 397 396 1531
TRGL 1502 1533 1501
TRGL 1563 402 401
TRGL 1501 1533 1532
TRGL 1503 1504 1536
TRGL 1505 1536 1504
TRGL 425 1659 426
TRGL 440 439 1691
TRGL 1534 1503 1535
TRGL 1503 1536 1535
TRGL 1507 1508 1540
TRGL 1509 1540 1508
TRGL 1756 458 1755
TRGL 1694 1693 1661
TRGL 1537 1505 1538
TRGL 1574 1542 1543
TRGL 1538 1507 1539
TRGL 1698 1666 1667
TRGL 1539 1507 1540
TRGL 1514 1546 1513
TRGL 1606 1607 1638
TRGL 1515 1547 1514
TRGL 500 1915 501
TRGL 1511 1543 1542
TRGL 1515 1516 1547
TRGL 504 503 1915
TRGL 1543 1511 1544
TRGL 1513 1545 1544
TRGL 1517 1518 1550
TRGL 1519 1551 1518
TRGL 519 1975 520
TRGL 1520 1551 1519
TRGL 512 1945 513
TRGL 1516 1548 1547
TRGL 1582 1550 1551
TRGL 1517 1549 1548
TRGL 1520 1521 1552
TRGL 1614 1581 1582
TRGL 1549 1517 1550
TRGL 1580 1579 1548
TRGL 1550 1518 1551
TRGL 1524 1555 1523
TRGL 1615 1583 1584
TRGL 1525 1556 1524
TRGL 1613 1612 1581
TRGL 1555 1554 1522
TRGL 1618 1585 1586
TRGL 1526 1558 1525
TRGL 1616 1615 1584
TRGL 1587 1586 1555
TRGL 1555 1524 1556
TRGL 1588 1587 1556
TRGL 1556 1525 1557
TRGL 1589 1588 1557
TRGL 1557 1525 1558
TRGL 1526 1559 1558
TRGL 1528 1529 1560
TRGL 1528 1560 1559
TRGL 1626 205 204
TRGL 1529 1561 1560
TRGL 1529 1530 1562
TRGL 1529 1562 1561
TRGL 1530 205 1562
TRGL 1533 1564 1532
TRGL 403 402 1563
TRGL 409 408 1595
TRGL 1533 1534 1565
TRGL 1533 1565 1564
TRGL 1535 1536 1568
TRGL 1537 1568 1536
TRGL 433 1691 434
TRGL 1539 1570 1538
TRGL 1723 449 448
TRGL 1602 1634 1601
TRGL 1567 1535 1568
TRGL 467 1787 1788
TRGL 1568 1537 1569
TRGL 476 475 1820
TRGL 1569 1537 1570
TRGL 1539 1571 1570
TRGL 1543 1544 1575
TRGL 1539 1572 1571
TRGL 1544 1545 1576
TRGL 498 1915 499
TRGL 1572 1541 1573
TRGL 1541 1574 1573
TRGL 1546 1547 1578
TRGL 1543 1575 1574
TRGL 1547 1548 1579
TRGL 1549 1580 1548
TRGL 512 511 1945
TRGL 514 513 1975
TRGL 1576 1545 1577
TRGL 1607 1606 1575
TRGL 1577 1546 1578
TRGL 1552 1583 1551
TRGL 1762 1761 1729
TRGL 1581 1580 1549
TRGL 522 521 1975
TRGL 1553 1584 1552
TRGL 1643 1611 1612
TRGL 1550 1582 1581
TRGL 1553 1554 1585
TRGL 1551 1583 1582
TRGL 1554 1555 1586
TRGL 1552 1584 1583
TRGL 1555 1556 1587
TRGL 1615 1614 1582
TRGL 1584 1553 1585
TRGL 1649 1617 1618
TRGL 1585 1554 1586
TRGL 1558 1589 1557
TRGL 1650 1618 1619
TRGL 1559 1590 1558
TRGL 1737 1736 1705
TRGL 1590 1589 1558
TRGL 1653 1621 1622
TRGL 1560 1591 1559
TRGL 1654 1622 1623
TRGL 1803 1771 1772
TRGL 1590 1559 1591
TRGL 1624 1592 1593
TRGL 1591 1560 1592
TRGL 1625 1593 1594
TRGL 1592 1561 1593
TRGL 1626 1594 205
TRGL 1593 1561 1594
TRGL 409 1595 410
TRGL 1564 1565 1596
TRGL 418 417 1627
TRGL 1565 1566 1597
TRGL 1565 1597 1596
TRGL 1567 1568 1600
TRGL 1566 1598 1597
TRGL 1568 1569 1600
TRGL 1567 1599 1598
TRGL 1570 1571 1602
TRGL 1634 1665 1633
TRGL 1599 1567 1600
TRGL 478 477 1852
TRGL 1600 1569 1601
TRGL 1574 1606 1573
TRGL 1852 485 484
TRGL 1571 1603 1602
TRGL 1575 1576 1608
TRGL 1571 1604 1603
TRGL 1576 1577 1608
TRGL 1667 1666 1635
TRGL 1604 1573 1605
TRGL 516 1975 517
TRGL 1605 1573 1606
TRGL 1580 1611 1579
TRGL 1638 1637 1605
TRGL 1575 1608 1607
TRGL 1580 1581 1612
TRGL 1975 521 520
TRGL 1608 1577 1609
TRGL 1577 1610 1609
TRGL 1582 1583 1615
TRGL 1640 1639 1608
TRGL 1610 1578 1611
TRGL 1641 1640 1609
TRGL 1611 1580 1612
TRGL 1585 1616 1584
TRGL 1675 1643 1644
TRGL 1643 1642 1611
TRGL 1613 1581 1614
TRGL 1587 1619 1586
TRGL 1678 1646 1647
TRGL 1588 1619 1587
TRGL 1675 1674 1643
TRGL 1585 1617 1616
TRGL 1651 1619 1620
TRGL 1585 1618 1617
TRGL 1588 1589 1620
TRGL 1586 1619 1618
TRGL 1589 1590 1622
TRGL 1588 1620 1619
TRGL 1590 1591 1622
TRGL 1589 1621 1620
TRGL 1655 1623 1624
TRGL 1589 1622 1621
TRGL 1591 1592 1623
TRGL 1654 1653 1622
TRGL 1622 1591 1623
TRGL 1838 1805 1806
TRGL 1623 1592 1624
TRGL 1657 1625 1626
TRGL 1624 1593 1625
TRGL 1658 1626 204
TRGL 1625 1594 1626
TRGL 418 1627 419
TRGL 1596 1597 1628
TRGL 1598 1629 1597
TRGL 1659 428 427
TRGL 1600 1632 1599
TRGL 1630 1631 1662
TRGL 1755 453 452
TRGL 1629 1598 1630
TRGL 1599 1631 1630
TRGL 1602 1603 1634
TRGL 1666 1698 1665
TRGL 1631 1599 1632
TRGL 484 1851 1852
TRGL 1632 1601 1633
TRGL 1601 1634 1633
TRGL 1605 1606 1638
TRGL 1670 1638 1639
TRGL 1634 1603 1635
TRGL 1603 1636 1635
TRGL 1608 1609 1640
TRGL 1699 1698 1667
TRGL 1636 1605 1637
TRGL 1611 1642 1610
TRGL 1793 1792 1761
TRGL 1976 1946 1947
TRGL 1638 1607 1639
TRGL 1613 1644 1612
TRGL 1858 1826 1827
TRGL 1614 1645 1613
TRGL 1917 1916 1886
TRGL 1610 1642 1641
TRGL 1614 1615 1646
TRGL 1644 1643 1612
TRGL 538 2035 539
TRGL 1616 1647 1615
TRGL 1826 1825 1793
TRGL 1613 1645 1644
TRGL 1616 1617 1648
TRGL 548 2064 549
TRGL 1645 1614 1646
TRGL 1677 1676 1645
TRGL 1646 1615 1647
TRGL 1678 1677 1646
TRGL 1647 1616 1648
TRGL 1712 1680 1681
TRGL 1648 1617 1649
TRGL 1680 1679 1648
TRGL 1649 1618 1650
TRGL 1681 1680 1649
TRGL 1650 1619 1651
TRGL 1683 1682 1651
TRGL 1651 1620 1652
TRGL 1684 1683 1652
TRGL 1652 1621 1653
TRGL 1655 1654 1623
TRGL 1718 1686 1687
TRGL 1625 1656 1624
TRGL 1720 1688 1689
TRGL 1688 1687 1656
TRGL 1655 1624 1656
TRGL 1689 1688 1657
TRGL 1656 1625 1657
TRGL 1690 1658 204
TRGL 1657 1626 1658
TRGL 1629 1660 1628
TRGL 429 428 1659
TRGL 435 434 1691
TRGL 1629 1630 1661
TRGL 1629 1661 1660
TRGL 1631 1632 1663
TRGL 1787 461 460
TRGL 1661 1630 1662
TRGL 475 474 1819
TRGL 1662 1631 1663
TRGL 1632 1664 1663
TRGL 1635 1636 1667
TRGL 1637 1668 1636
TRGL 1884 493 492
TRGL 1822 1821 1789
TRGL 1665 1634 1666
TRGL 1640 1671 1639
TRGL 1888 1855 1856
TRGL 1636 1668 1667
TRGL 1640 1641 1672
TRGL 524 523 2005
TRGL 1668 1637 1669
TRGL 1638 1670 1669
TRGL 1642 1643 1674
TRGL 1859 1827 1828
TRGL 1670 1639 1671
TRGL 1640 1672 1671
TRGL 1644 1645 1676
TRGL 1641 1673 1672
TRGL 1645 1646 1677
TRGL 1703 1702 1671
TRGL 1673 1642 1674
TRGL 1676 1675 1644
TRGL 541 540 2035
TRGL 1648 1679 1647
TRGL 2064 548 547
TRGL 1649 1680 1648
TRGL 1739 1707 1708
TRGL 1650 1681 1649
TRGL 1740 1708 1709
TRGL 1647 1679 1678
TRGL 1650 1651 1682
TRGL 1652 1683 1651
TRGL 1743 1711 1712
TRGL 1682 1681 1650
TRGL 1744 1712 1713
TRGL 1653 1684 1652
TRGL 1745 1713 1714
TRGL 1654 1685 1653
TRGL 1746 1714 1715
TRGL 1655 1686 1654
TRGL 1748 1716 1717
TRGL 1653 1685 1684
TRGL 1719 1687 1688
TRGL 1654 1686 1685
TRGL 1655 1656 1687
TRGL 1655 1687 1686
TRGL 1656 1657 1688
TRGL 1658 1690 1657
TRGL 1783 1750 1751
TRGL 1690 1689 1657
TRGL 1720 1719 1688
TRGL 203 1722 204
TRGL 1721 1720 1689
TRGL 435 1691 436
TRGL 1660 1661 1693
TRGL 1662 1694 1661
TRGL 1723 445 444
TRGL 1664 1696 1663
TRGL 1694 1695 1726
TRGL 1665 1696 1664
TRGL 469 1819 470
TRGL 484 483 1851
TRGL 1694 1662 1695
TRGL 1663 1696 1695
TRGL 1667 1668 1700
TRGL 1665 1697 1696
TRGL 1668 1669 1700
TRGL 1915 1916 1946
TRGL 1697 1665 1698
TRGL 1672 1704 1671
TRGL 1918 1887 1888
TRGL 1667 1700 1699
TRGL 1672 1673 1704
TRGL 1674 1706 1673
TRGL 2005 2035 532
TRGL 1669 1702 1701
TRGL 1674 1675 1707
TRGL 1676 1707 1675
TRGL 1799 1830 1798
TRGL 1671 1704 1703
TRGL 1676 1677 1708
TRGL 1673 1705 1704
TRGL 1677 1678 1710
TRGL 1673 1706 1705
TRGL 1678 1679 1711
TRGL 1674 1707 1706
TRGL 2093 555 554
TRGL 1676 1708 1707
TRGL 1679 1680 1711
TRGL 1738 1737 1706
TRGL 1708 1677 1709
TRGL 1677 1710 1709
TRGL 1681 1682 1714
TRGL 1678 1711 1710
TRGL 1682 1683 1715
TRGL 1680 1712 1711
TRGL 1683 1684 1715
TRGL 1681 1713 1712
TRGL 1747 1715 1716
TRGL 1681 1714 1713
TRGL 1684 1685 1716
TRGL 1682 1715 1714
TRGL 1685 1686 1718
TRGL 1747 1746 1715
TRGL 1715 1684 1716
TRGL 1748 1747 1716
TRGL 1716 1685 1717
TRGL 1840 1808 1809
TRGL 1717 1685 1718
TRGL 1751 1750 1719
TRGL 1718 1687 1719
TRGL 1690 1722 1689
TRGL 1816 1784 1785
TRGL 1722 1721 1689
TRGL 1752 1751 1720
TRGL 204 1722 1690
TRGL 1754 1753 1722
TRGL 1693 1724 1692
TRGL 446 445 1723
TRGL 1694 1725 1693
TRGL 1755 455 454
TRGL 1727 1759 1726
TRGL 1724 1693 1725
TRGL 1694 1726 1725
TRGL 1696 1697 1728
TRGL 492 491 1883
TRGL 1726 1695 1727
TRGL 1696 1728 1727
TRGL 1699 1700 1731
TRGL 1697 1729 1728
TRGL 1700 1701 1732
TRGL 1886 1885 1853
TRGL 1729 1698 1730
TRGL 1699 1731 1730
TRGL 1703 1704 1735
TRGL 1705 1736 1704
TRGL 532 2035 533
TRGL 1706 1737 1705
TRGL 1921 1890 1891
TRGL 1702 1734 1733
TRGL 1706 1707 1738
TRGL 1830 1831 1862
TRGL 1734 1703 1735
TRGL 2122 564 563
TRGL 1735 1704 1736
TRGL 1710 1741 1709
TRGL 2009 2038 2008
TRGL 1739 1738 1707
TRGL 560 559 2093
TRGL 1711 1742 1710
TRGL 1863 1894 1862
TRGL 1769 1768 1737
TRGL 1739 1708 1740
TRGL 2122 566 565
TRGL 1740 1709 1741
TRGL 1772 1771 1740
TRGL 1741 1710 1742
TRGL 1773 1772 1741
TRGL 1742 1711 1743
TRGL 1774 1773 1741
TRGL 1743 1712 1744
TRGL 1775 1774 1742
TRGL 1744 1713 1745
TRGL 1776 1775 1744
TRGL 1745 1714 1746
TRGL 1718 1749 1717
TRGL 1811 1779 1780
TRGL 1719 1750 1718
TRGL 1812 1780 1781
TRGL 1717 1749 1748
TRGL 1784 1751 1752
TRGL 1718 1750 1749
TRGL 1719 1720 1751
TRGL 1721 1752 1720
TRGL 1846 1813 1814
TRGL 1753 1752 1721
TRGL 1847 1815 1816
TRGL 1722 1753 1721
TRGL 1754 203 1786
TRGL 203 1754 1722
TRGL 1880 1848 1849
TRGL 1725 1757 1724
TRGL 456 455 1755
TRGL 1726 1758 1725
TRGL 1787 464 463
TRGL 1728 1760 1727
TRGL 1789 1821 1788
TRGL 1884 487 486
TRGL 1757 1725 1758
TRGL 1915 500 499
TRGL 1758 1726 1759
TRGL 1727 1760 1759
TRGL 1731 1732 1764
TRGL 1729 1761 1760
TRGL 1732 1733 1764
TRGL 1734 1766 1733
TRGL 1976 1975 1946
TRGL 1890 1858 1859
TRGL 1762 1731 1763
TRGL 1737 1768 1736
TRGL 1888 1887 1855
TRGL 1738 1770 1737
TRGL 1922 1951 1921
TRGL 1733 1766 1765
TRGL 1738 1739 1771
TRGL 1735 1767 1766
TRGL 1739 1740 1771
TRGL 1735 1768 1767
TRGL 1740 1741 1772
TRGL 1742 1774 1741
TRGL 2039 2068 2038
TRGL 1737 1770 1769
TRGL 1804 1772 1773
TRGL 1738 1771 1770
TRGL 1742 1743 1775
TRGL 1744 1775 1743
TRGL 1951 1950 1920
TRGL 1745 1776 1744
TRGL 2180 579 2151
TRGL 1746 1778 1745
TRGL 2180 584 583
TRGL 1747 1779 1746
TRGL 1839 1806 1807
TRGL 1777 1776 1745
TRGL 1839 1807 1808
TRGL 1748 1779 1747
TRGL 1868 1836 1837
TRGL 1745 1778 1777
TRGL 1748 1749 1780
TRGL 1746 1779 1778
TRGL 1749 1750 1782
TRGL 1811 1810 1779
TRGL 1779 1748 1780
TRGL 1903 1871 1872
TRGL 1780 1749 1781
TRGL 1813 1812 1781
TRGL 1781 1749 1782
TRGL 1750 1783 1782
TRGL 1752 1753 1784
TRGL 1751 1784 1783
TRGL 1753 1754 1786
TRGL 1753 1785 1784
TRGL 1850 202 1882
TRGL 1753 1786 1785
TRGL 203 202 1818
TRGL 1757 1788 1756
TRGL 465 464 1787
TRGL 1819 469 1820
TRGL 1819 472 471
TRGL 1760 1791 1759
TRGL 493 1884 494
TRGL 1915 496 495
TRGL 1789 1758 1790
TRGL 1945 509 508
TRGL 1790 1759 1791
TRGL 1760 1792 1791
TRGL 1763 1764 1795
TRGL 1765 1796 1764
TRGL 2005 529 528
TRGL 2007 1976 1977
TRGL 1793 1762 1794
TRGL 1763 1795 1794
TRGL 1767 1768 1799
TRGL 1769 1800 1768
TRGL 550 2064 551
TRGL 1770 1801 1769
TRGL 1952 1981 1951
TRGL 1766 1798 1797
TRGL 1770 1771 1802
TRGL 1925 1894 1895
TRGL 1798 1767 1799
TRGL 2068 2039 2040
TRGL 1799 1768 1800
TRGL 1769 1801 1800
TRGL 1773 1774 1805
TRGL 1770 1802 1801
TRGL 1836 1804 1805
TRGL 1771 1803 1802
TRGL 1774 1775 1806
TRGL 1772 1804 1803
TRGL 1775 1776 1807
TRGL 1773 1805 1804
TRGL 1776 1777 1808
TRGL 1774 1806 1805
TRGL 1777 1778 1809
TRGL 1775 1807 1806
TRGL 1778 1779 1810
TRGL 1838 1837 1805
TRGL 1807 1776 1808
TRGL 1839 1838 1806
TRGL 1808 1777 1809
TRGL 1840 1839 1808
TRGL 1809 1778 1810
TRGL 1782 1813 1781
TRGL 1875 1843 1844
TRGL 1780 1812 1811
TRGL 1782 1783 1814
TRGL 1814 1813 1782
TRGL 1877 1845 1846
TRGL 1784 1815 1783
TRGL 1907 1874 1875
TRGL 1847 1846 1814
TRGL 1814 1783 1815
TRGL 1784 1816 1815
TRGL 1881 1849 1850
TRGL 1785 1817 1816
TRGL 1785 1786 1818
TRGL 1785 1818 1817
TRGL 1786 203 1818
TRGL 473 1819 474
TRGL 473 472 1819
TRGL 1851 479 1852
TRGL 1851 480 479
TRGL 1788 1821 1820
TRGL 1790 1791 1823
TRGL 1793 1824 1792
TRGL 1915 1945 504
TRGL 1975 518 517
TRGL 1822 1790 1823
TRGL 1791 1824 1823
TRGL 1795 1796 1828
TRGL 536 2035 537
TRGL 1824 1793 1825
TRGL 1798 1830 1797
TRGL 2064 543 542
TRGL 1795 1827 1826
TRGL 1799 1800 1832
TRGL 1801 1832 1800
TRGL 560 2122 561
TRGL 1802 1834 1801
TRGL 2122 569 568
TRGL 1797 1830 1829
TRGL 1802 1803 1835
TRGL 1799 1831 1830
TRGL 1803 1804 1835
TRGL 591 2209 592
TRGL 1831 1799 1832
TRGL 2126 2096 2097
TRGL 1832 1801 1833
TRGL 1863 1862 1831
TRGL 1833 1801 1834
TRGL 2124 2123 2094
TRGL 1834 1802 1835
TRGL 1865 1864 1833
TRGL 1835 1804 1836
TRGL 1866 1865 1834
TRGL 1836 1805 1837
TRGL 1810 1842 1809
TRGL 1902 1869 1870
TRGL 1811 1843 1810
TRGL 1903 1870 1871
TRGL 1841 1840 1809
TRGL 2183 2211 2182
TRGL 1812 1843 1811
TRGL 1904 1872 1873
TRGL 1809 1842 1841
TRGL 1812 1813 1844
TRGL 1874 1873 1842
TRGL 1842 1810 1843
TRGL 1812 1844 1843
TRGL 1878 1846 1847
TRGL 1813 1845 1844
TRGL 1814 1815 1847
TRGL 1907 1906 1874
TRGL 1845 1813 1846
TRGL 1817 1848 1816
TRGL 1878 1877 1846
TRGL 1816 1848 1847
TRGL 1914 202 201
TRGL 1817 1849 1848
TRGL 1817 1818 1850
TRGL 1817 1850 1849
TRGL 1818 202 1850
TRGL 481 1851 482
TRGL 481 480 1851
TRGL 1883 489 1884
TRGL 1884 489 488
TRGL 1915 1884 1885
TRGL 1852 1821 1853
TRGL 1825 1856 1824
TRGL 1945 1975 513
TRGL 2005 527 526
TRGL 1854 1823 1855
TRGL 1918 1917 1887
TRGL 1855 1824 1856
TRGL 1951 1920 1921
TRGL 1856 1825 1857
TRGL 1830 1861 1829
TRGL 1980 1950 1951
TRGL 1827 1859 1858
TRGL 1831 1832 1863
TRGL 1833 1864 1832
TRGL 1979 1978 1949
TRGL 1834 1865 1833
TRGL 1925 1926 1955
TRGL 1830 1862 1861
TRGL 1834 1835 1866
TRGL 1836 1867 1835
TRGL 1985 1955 1956
TRGL 1984 1985 2015
TRGL 1863 1832 1864
TRGL 1838 1869 1837
TRGL 596 2209 597
TRGL 1867 1866 1835
TRGL 2155 2126 2127
TRGL 1839 1870 1838
TRGL 2015 2044 2014
TRGL 1836 1868 1867
TRGL 1839 1840 1871
TRGL 1837 1869 1868
TRGL 1840 1841 1872
TRGL 1838 1870 1869
TRGL 1841 1842 1873
TRGL 1839 1871 1870
TRGL 626 2298 627
TRGL 1840 1872 1871
TRGL 1842 1843 1874
TRGL 1906 1873 1874
TRGL 1872 1841 1873
TRGL 1845 1876 1844
TRGL 2327 629 2328
TRGL 1906 1905 1873
TRGL 1874 1843 1875
TRGL 1936 1935 1905
TRGL 1875 1844 1876
TRGL 1908 1907 1876
TRGL 1876 1845 1877
TRGL 1848 1879 1847
TRGL 1971 1940 1941
TRGL 1941 1940 1910
TRGL 1878 1847 1879
TRGL 1912 1880 1881
TRGL 1879 1848 1880
TRGL 1914 1881 1882
TRGL 1880 1849 1881
TRGL 1913 1881 1914
TRGL 1881 1850 1882
TRGL 490 1883 491
TRGL 490 489 1883
TRGL 498 497 1915
TRGL 1853 1854 1886
TRGL 1855 1887 1854
TRGL 1945 511 510
TRGL 1857 1888 1856
TRGL 1975 523 522
TRGL 2035 536 535
TRGL 1886 1854 1887
TRGL 1860 1892 1859
TRGL 543 2064 544
TRGL 553 2093 554
TRGL 1888 1857 1889
TRGL 1857 1890 1889
TRGL 1861 1862 1894
TRGL 2151 570 569
TRGL 1890 1859 1891
TRGL 1865 1896 1864
TRGL 578 2151 579
TRGL 1866 1898 1865
TRGL 587 2180 588
TRGL 1861 1894 1893
TRGL 1866 1867 1899
TRGL 1863 1895 1894
TRGL 1867 1868 1899
TRGL 1863 1896 1895
TRGL 1868 1869 1900
TRGL 2184 2155 2156
TRGL 1896 1865 1897
TRGL 2125 2124 2096
TRGL 1897 1865 1898
TRGL 1927 1926 1896
TRGL 1898 1866 1899
TRGL 1928 1927 1897
TRGL 1899 1868 1900
TRGL 1929 1928 1898
TRGL 1900 1869 1901
TRGL 1931 1930 1900
TRGL 1901 1869 1902
TRGL 1932 1931 1901
TRGL 1902 1870 1903
TRGL 1933 1932 1902
TRGL 1903 1872 1904
TRGL 1873 1905 1904
TRGL 1875 1876 1907
TRGL 1877 1908 1876
TRGL 1934 1933 1903
TRGL 1878 1910 1877
TRGL 2050 2020 2021
TRGL 1909 1908 1877
TRGL 1997 1967 1968
TRGL 1879 1911 1878
TRGL 1998 1968 1969
TRGL 1877 1910 1909
TRGL 1879 1880 1911
TRGL 1942 1941 1911
TRGL 1910 1878 1911
TRGL 1972 1971 1941
TRGL 1911 1880 1912
TRGL 1944 1913 1914
TRGL 1912 1881 1913
TRGL 1944 1914 201
TRGL 1882 202 1914
TRGL 1886 1916 1885
TRGL 1945 508 507
TRGL 1885 1916 1915
TRGL 1886 1887 1917
TRGL 1889 1919 1888
TRGL 2005 532 531
TRGL 1890 1920 1889
TRGL 542 2035 2064
TRGL 2093 552 551
TRGL 1918 1888 1919
TRGL 2011 1980 1981
TRGL 1919 1889 1920
TRGL 1981 1982 2011
TRGL 1920 1890 1921
TRGL 1891 1922 1921
TRGL 1895 1896 1926
TRGL 1897 1927 1896
TRGL 588 2180 589
TRGL 1898 1928 1897
TRGL 601 2238 602
TRGL 1894 1925 1924
TRGL 1898 1899 1929
TRGL 1895 1926 1925
TRGL 1899 1900 1930
TRGL 1901 1931 1900
TRGL 2074 2044 2045
TRGL 1902 1932 1901
TRGL 2210 2209 2181
TRGL 1930 1929 1899
TRGL 2070 2069 2040
TRGL 1903 1933 1902
TRGL 2297 625 624
TRGL 1904 1934 1903
TRGL 2327 633 632
TRGL 1905 1935 1904
TRGL 1990 1960 1961
TRGL 1906 1936 1905
TRGL 2078 2048 2049
TRGL 1935 1934 1904
TRGL 1993 1963 1964
TRGL 1907 1937 1906
TRGL 1994 1964 1965
TRGL 1908 1938 1907
TRGL 1995 1965 1966
TRGL 1906 1937 1936
TRGL 1908 1909 1939
TRGL 1907 1938 1937
TRGL 1909 1910 1940
TRGL 1908 1939 1938
TRGL 1972 1941 1942
TRGL 1909 1940 1939
TRGL 1910 1911 1941
TRGL 1912 1942 1911
TRGL 2029 1999 2000
TRGL 1943 1942 1912
TRGL 1971 1970 1940
TRGL 1913 1943 1912
TRGL 2004 200 2034
TRGL 200 2004 201
TRGL 1943 1913 1944
TRGL 515 514 1975
TRGL 1916 1917 1947
TRGL 1918 1948 1917
TRGL 2005 530 529
TRGL 1916 1947 1946
TRGL 1919 1920 1949
TRGL 2064 2093 551
TRGL 1947 1917 1948
TRGL 2095 2065 2066
TRGL 1948 1918 1949
TRGL 2040 2010 2011
TRGL 1949 1920 1950
TRGL 1925 1955 1924
TRGL 2041 2011 2012
TRGL 2041 2042 2070
TRGL 1951 1922 1952
TRGL 1928 1957 1927
TRGL 599 598 2238
TRGL 1929 1959 1928
TRGL 2268 610 609
TRGL 1924 1955 1954
TRGL 1929 1930 1960
TRGL 1926 1956 1955
TRGL 1930 1931 1960
TRGL 1926 1957 1956
TRGL 1931 1932 1961
TRGL 1928 1958 1957
TRGL 1932 1933 1963
TRGL 1928 1959 1958
TRGL 1991 1961 1962
TRGL 1929 1960 1959
TRGL 1933 1934 1964
TRGL 1931 1961 1960
TRGL 1934 1935 1964
TRGL 1932 1962 1961
TRGL 1935 1936 1965
TRGL 1932 1963 1962
TRGL 1936 1937 1967
TRGL 1933 1964 1963
TRGL 1996 1966 1967
TRGL 1935 1965 1964
TRGL 1937 1938 1968
TRGL 1936 1966 1965
TRGL 1938 1939 1968
TRGL 1936 1967 1966
TRGL 1939 1940 1969
TRGL 2024 2023 1993
TRGL 1967 1937 1968
TRGL 1999 1969 1970
TRGL 1968 1939 1969
TRGL 2000 1999 1970
TRGL 1969 1940 1970
TRGL 1943 1972 1942
TRGL 2032 2002 2003
TRGL 1973 1972 1943
TRGL 2088 2059 2060
TRGL 1944 1973 1943
TRGL 2002 2001 1972
TRGL 1944 1974 1973
TRGL 1944 201 1974
TRGL 526 525 2005
TRGL 2005 525 524
TRGL 1948 1977 1947
TRGL 2035 538 537
TRGL 1947 1977 1976
TRGL 1949 1950 1979
TRGL 2093 2122 560
TRGL 1977 1948 1978
TRGL 1953 1982 1952
TRGL 571 2151 572
TRGL 1954 1983 1953
TRGL 2152 2123 2124
TRGL 1951 1981 1980
TRGL 1954 1955 1984
TRGL 1952 1982 1981
TRGL 1956 1957 1986
TRGL 1958 1987 1957
TRGL 609 608 2268
TRGL 1959 1988 1958
TRGL 2126 2125 2096
TRGL 1955 1985 1984
TRGL 1959 1960 1989
TRGL 2044 2043 2014
TRGL 1985 1956 1986
TRGL 2270 2271 2300
TRGL 1986 1957 1987
TRGL 1958 1988 1987
TRGL 1962 1963 1992
TRGL 649 2387 650
TRGL 1988 1959 1989
TRGL 2017 2016 1986
TRGL 1989 1960 1990
TRGL 2018 2017 1988
TRGL 1990 1961 1991
TRGL 2051 2021 2022
TRGL 1991 1962 1992
TRGL 2021 2020 1991
TRGL 1992 1963 1993
TRGL 2022 2021 1992
TRGL 1993 1964 1994
TRGL 2023 2022 1992
TRGL 1994 1965 1995
TRGL 2082 2052 2053
TRGL 1995 1966 1996
TRGL 2026 2025 1996
TRGL 1996 1967 1997
TRGL 1968 1998 1997
TRGL 2058 2028 2029
TRGL 1969 1999 1998
TRGL 1970 1971 2000
TRGL 1972 2001 1971
TRGL 2028 2027 1997
TRGL 1971 2001 2000
TRGL 1972 1973 2002
TRGL 2003 2002 1973
TRGL 2119 2090 2091
TRGL 1974 2003 1973
TRGL 2092 199 2121
TRGL 1974 2004 2003
TRGL 1974 201 2004
TRGL 535 534 2035
TRGL 2035 534 533
TRGL 1978 2008 1977
TRGL 2064 547 546
TRGL 1976 2007 2006
TRGL 1979 1980 2009
TRGL 570 2151 571
TRGL 2007 1977 2008
TRGL 2180 581 580
TRGL 2008 1978 2009
TRGL 2098 2069 2070
TRGL 2009 1980 2010
TRGL 1980 2011 2010
TRGL 1985 1986 2015
TRGL 1982 2012 2011
TRGL 1986 1987 2017
TRGL 1988 2017 1987
TRGL 618 2268 2298
TRGL 1984 2014 2013
TRGL 1988 1989 2019
TRGL 1990 2020 1989
TRGL 2128 2127 2098
TRGL 1986 2016 2015
TRGL 1990 1991 2020
TRGL 1992 2021 1991
TRGL 2185 2184 2156
TRGL 1993 2023 1992
TRGL 2301 2330 2300
TRGL 1988 2019 2018
TRGL 2130 2129 2100
TRGL 1989 2020 2019
TRGL 1993 1994 2024
TRGL 1995 2024 1994
TRGL 2389 2359 2360
TRGL 1996 2025 1995
TRGL 2079 2050 2051
TRGL 1997 2027 1996
TRGL 2187 2186 2158
TRGL 2025 2024 1995
TRGL 2083 2053 2054
TRGL 1998 2028 1997
TRGL 2083 2054 2055
TRGL 1999 2028 1998
TRGL 2084 2055 2056
TRGL 2393 2363 2364
TRGL 2026 1996 2027
TRGL 2029 2028 1999
TRGL 2087 2058 2059
TRGL 2001 2031 2000
TRGL 2280 2250 2251
TRGL 2000 2030 2029
TRGL 2001 2002 2032
TRGL 2061 2031 2032
TRGL 2030 2000 2031
TRGL 2001 2032 2031
TRGL 2003 2004 2033
TRGL 2003 2033 2032
TRGL 2034 199 2063
TRGL 2004 2034 2033
TRGL 200 199 2034
TRGL 2007 2036 2006
TRGL 2064 545 544
TRGL 556 555 2093
TRGL 2035 2006 2036
TRGL 2007 2037 2036
TRGL 2009 2010 2039
TRGL 579 2180 580
TRGL 2037 2008 2038
TRGL 2209 591 590
TRGL 2038 2009 2039
TRGL 2128 2098 2099
TRGL 2039 2010 2040
TRGL 2011 2041 2040
TRGL 2015 2016 2045
TRGL 2298 620 619
TRGL 2041 2012 2042
TRGL 2018 2047 2017
TRGL 628 627 2328
TRGL 2019 2048 2018
TRGL 2358 637 636
TRGL 2015 2045 2044
TRGL 2019 2020 2049
TRGL 2217 2188 2189
TRGL 2045 2016 2046
TRGL 2387 653 652
TRGL 2046 2017 2047
TRGL 2018 2048 2047
TRGL 2022 2023 2052
TRGL 2019 2049 2048
TRGL 2080 2051 2052
TRGL 2020 2050 2049
TRGL 2023 2024 2053
TRGL 2021 2051 2050
TRGL 2024 2025 2054
TRGL 2022 2052 2051
TRGL 2025 2026 2055
TRGL 2023 2053 2052
TRGL 2026 2027 2056
TRGL 2024 2054 2053
TRGL 2086 2056 2057
TRGL 2025 2055 2054
TRGL 2027 2028 2057
TRGL 2083 2082 2053
TRGL 2055 2026 2056
TRGL 2027 2057 2056
TRGL 2029 2030 2059
TRGL 2028 2058 2057
TRGL 2090 2060 2061
TRGL 2029 2059 2058
TRGL 2030 2031 2060
TRGL 2089 2088 2060
TRGL 2059 2030 2060
TRGL 2031 2061 2060
TRGL 2120 2091 2092
TRGL 2032 2062 2061
TRGL 2032 2033 2062
TRGL 2033 2063 2062
TRGL 2033 2034 2063
TRGL 553 552 2093
TRGL 2036 2037 2066
TRGL 565 564 2122
TRGL 2064 2035 2065
TRGL 578 577 2151
TRGL 2065 2036 2066
TRGL 589 2209 590
TRGL 2066 2037 2067
TRGL 2238 601 600
TRGL 2067 2038 2068
TRGL 2156 2127 2128
TRGL 2068 2040 2069
TRGL 2046 2074 2045
TRGL 623 2297 624
TRGL 2047 2076 2046
TRGL 2099 2098 2070
TRGL 637 2357 638
TRGL 2071 2042 2072
TRGL 2388 645 2358
TRGL 2072 2044 2073
TRGL 2050 2079 2049
TRGL 655 2450 656
TRGL 2246 2217 2218
TRGL 2074 2046 2075
TRGL 2275 2245 2246
TRGL 2075 2046 2076
TRGL 2450 661 660
TRGL 2076 2048 2077
TRGL 2104 2103 2075
TRGL 2077 2048 2078
TRGL 2105 2104 2076
TRGL 2078 2049 2079
TRGL 2106 2105 2077
TRGL 2079 2051 2080
TRGL 2107 2106 2078
TRGL 2080 2052 2081
TRGL 2109 2108 2080
TRGL 2081 2052 2082
TRGL 2084 2083 2055
TRGL 2141 2111 2112
TRGL 2058 2087 2057
TRGL 2141 2112 2113
TRGL 2112 2111 2083
TRGL 2084 2056 2085
TRGL 2114 2113 2085
TRGL 2085 2056 2086
TRGL 2115 2114 2086
TRGL 2086 2057 2087
TRGL 2143 2142 2114
TRGL 2087 2059 2088
TRGL 2062 2091 2061
TRGL 2116 2115 2087
TRGL 2060 2090 2089
TRGL 2150 199 198
TRGL 2061 2091 2090
TRGL 2062 2063 2091
TRGL 2063 2092 2091
TRGL 2063 199 2092
TRGL 563 562 2122
TRGL 2122 562 561
TRGL 2065 2094 2093
TRGL 2066 2067 2095
TRGL 2065 2095 2094
TRGL 2068 2069 2097
TRGL 599 2238 600
TRGL 2095 2067 2096
TRGL 2240 2210 2211
TRGL 2096 2068 2097
TRGL 2073 2101 2072
TRGL 2157 2186 2156
TRGL 2075 2103 2074
TRGL 633 2327 634
TRGL 2357 639 638
TRGL 2099 2071 2100
TRGL 2157 2156 2128
TRGL 2100 2072 2101
TRGL 2078 2106 2077
TRGL 2301 2300 2271
TRGL 2079 2107 2078
TRGL 2216 2215 2187
TRGL 2080 2108 2079
TRGL 667 2480 668
TRGL 2081 2109 2080
TRGL 2248 2219 2220
TRGL 2082 2110 2081
TRGL 672 2480 2510
TRGL 2108 2107 2079
TRGL 674 2510 675
TRGL 2083 2111 2082
TRGL 2246 2245 2216
TRGL 2084 2112 2083
TRGL 2304 2303 2273
TRGL 2081 2110 2109
TRGL 2084 2085 2113
TRGL 2082 2111 2110
TRGL 2085 2086 2114
TRGL 2113 2112 2084
TRGL 2169 2140 2141
TRGL 2087 2115 2086
TRGL 2170 2141 2142
TRGL 2088 2116 2087
TRGL 2171 2142 2143
TRGL 2089 2117 2088
TRGL 2172 2143 2144
TRGL 2117 2116 2088
TRGL 2174 2145 2146
TRGL 2090 2118 2089
TRGL 2256 2226 2227
TRGL 2173 2172 2144
TRGL 2117 2089 2118
TRGL 2149 2119 2120
TRGL 2118 2090 2119
TRGL 2149 2120 2121
TRGL 2119 2091 2120
TRGL 2150 2121 199
TRGL 2120 2092 2121
TRGL 2095 2124 2094
TRGL 2151 573 572
TRGL 585 584 2180
TRGL 2122 2093 2123
TRGL 2098 2126 2097
TRGL 2209 598 597
TRGL 2100 2128 2099
TRGL 611 610 2268
TRGL 2101 2130 2100
TRGL 620 2298 621
TRGL 2214 2185 2186
TRGL 2126 2098 2127
TRGL 2104 2132 2103
TRGL 639 2357 640
TRGL 649 648 2387
TRGL 2128 2100 2129
TRGL 2106 2134 2105
TRGL 655 2418 2419
TRGL 2107 2136 2106
TRGL 2331 2330 2301
TRGL 2102 2132 2131
TRGL 2107 2108 2137
TRGL 2104 2133 2132
TRGL 2108 2109 2137
TRGL 2104 2134 2133
TRGL 2109 2110 2138
TRGL 2106 2135 2134
TRGL 2110 2111 2140
TRGL 2222 2193 2194
TRGL 2135 2106 2136
TRGL 2163 2162 2134
TRGL 2136 2107 2137
TRGL 2541 2572 690
TRGL 2137 2109 2138
TRGL 2110 2139 2138
TRGL 2113 2114 2142
TRGL 2110 2140 2139
TRGL 2114 2115 2144
TRGL 2111 2141 2140
TRGL 698 2572 699
TRGL 2113 2142 2141
TRGL 2115 2116 2145
TRGL 2117 2145 2116
TRGL 2200 2171 2172
TRGL 2114 2144 2143
TRGL 2117 2118 2146
TRGL 2115 2145 2144
TRGL 2176 2147 2148
TRGL 2117 2146 2145
TRGL 2118 2119 2148
TRGL 2176 2175 2147
TRGL 2146 2118 2147
TRGL 2205 2204 2176
TRGL 2147 2118 2148
TRGL 2178 2149 2150
TRGL 2148 2119 2149
TRGL 2179 2150 198
TRGL 2149 2121 2150
TRGL 583 582 2180
TRGL 2180 582 581
TRGL 2125 2153 2124
TRGL 2209 595 594
TRGL 608 607 2238
TRGL 2152 2124 2153
TRGL 2125 2154 2153
TRGL 2128 2129 2157
TRGL 2126 2155 2154
TRGL 2129 2130 2158
TRGL 2127 2156 2155
TRGL 2130 2131 2159
TRGL 2133 2161 2132
TRGL 2273 2243 2244
TRGL 2190 2161 2162
TRGL 2157 2129 2158
TRGL 2135 2163 2134
TRGL 2360 2359 2329
TRGL 2131 2160 2159
TRGL 2135 2136 2164
TRGL 2132 2161 2160
TRGL 2136 2137 2165
TRGL 2133 2162 2161
TRGL 2137 2138 2166
TRGL 2139 2167 2138
TRGL 2191 2190 2162
TRGL 2135 2164 2163
TRGL 2139 2140 2168
TRGL 2482 2481 2452
TRGL 2164 2136 2165
TRGL 2192 2191 2162
TRGL 2165 2137 2166
TRGL 2193 2192 2164
TRGL 2166 2138 2167
TRGL 2194 2193 2164
TRGL 2167 2139 2168
TRGL 2195 2194 2165
TRGL 2168 2140 2169
TRGL 2141 2170 2169
TRGL 2202 2172 2173
TRGL 2142 2171 2170
TRGL 2144 2145 2173
TRGL 2199 2198 2169
TRGL 2171 2143 2172
TRGL 2147 2175 2146
TRGL 2231 2202 2203
TRGL 2202 2201 2172
TRGL 2173 2145 2174
TRGL 2203 2202 2173
TRGL 2174 2146 2175
TRGL 2149 2177 2148
TRGL 2260 2230 2231
TRGL 2206 2205 2176
TRGL 2176 2148 2177
TRGL 2207 2206 2177
TRGL 2177 2149 2178
TRGL 2208 2207 2179
TRGL 2178 2150 2179
TRGL 2153 2182 2152
TRGL 2209 593 592
TRGL 606 605 2238
TRGL 2180 2151 2181
TRGL 618 617 2268
TRGL 2181 2152 2182
TRGL 2158 2186 2157
TRGL 630 629 2327
TRGL 2154 2184 2183
TRGL 2158 2159 2188
TRGL 2160 2188 2159
TRGL 2387 648 647
TRGL 2389 2388 2359
TRGL 2185 2156 2186
TRGL 2163 2192 2162
TRGL 663 662 2480
TRGL 2158 2188 2187
TRGL 2163 2164 2192
TRGL 2160 2189 2188
TRGL 2164 2165 2194
TRGL 2160 2190 2189
TRGL 2165 2166 2195
TRGL 2167 2195 2166
TRGL 701 2603 702
TRGL 2168 2196 2167
TRGL 2394 2395 2425
TRGL 2169 2198 2168
TRGL 2248 2247 2218
TRGL 2170 2199 2169
TRGL 2225 2196 2197
TRGL 2196 2195 2167
TRGL 2253 2224 2225
TRGL 2171 2199 2170
TRGL 705 704 2603
TRGL 2223 2222 2194
TRGL 2196 2168 2197
TRGL 2224 2223 2195
TRGL 2197 2168 2198
TRGL 2200 2199 2171
TRGL 2257 2227 2228
TRGL 2174 2203 2173
TRGL 2257 2228 2229
TRGL 2172 2201 2200
TRGL 2174 2175 2203
TRGL 2176 2204 2175
TRGL 2282 2281 2252
TRGL 2204 2203 2175
TRGL 2261 2232 2233
TRGL 2177 2206 2176
TRGL 2262 2233 2234
TRGL 2178 2207 2177
TRGL 2264 2235 2236
TRGL 2179 2207 2178
TRGL 2292 2262 2263
TRGL 198 2208 2179
TRGL 2235 2234 2206
TRGL 197 2208 198
TRGL 2237 2236 2208
TRGL 2182 2210 2181
TRGL 2238 603 602
TRGL 2184 2212 2183
TRGL 2268 616 615
TRGL 2328 627 2298
TRGL 2210 2182 2211
TRGL 2183 2212 2211
TRGL 2186 2187 2215
TRGL 2388 647 646
TRGL 2212 2184 2213
TRGL 2359 2358 2329
TRGL 2213 2185 2214
TRGL 2190 2218 2189
TRGL 2480 662 2450
TRGL 2192 2220 2191
TRGL 671 2480 672
TRGL 2188 2217 2216
TRGL 2192 2193 2221
TRGL 2452 2451 2421
TRGL 2217 2189 2218
TRGL 2190 2219 2218
TRGL 2194 2195 2223
TRGL 2393 2392 2363
TRGL 2219 2191 2220
TRGL 2544 2513 2514
TRGL 2220 2192 2221
TRGL 2193 2222 2221
TRGL 2197 2198 2226
TRGL 2199 2227 2198
TRGL 706 2603 707
TRGL 2225 2224 2196
TRGL 2575 2544 2545
TRGL 2200 2228 2199
TRGL 715 714 2634
TRGL 2197 2226 2225
TRGL 2200 2201 2229
TRGL 2198 2227 2226
TRGL 2201 2202 2230
TRGL 2255 2254 2226
TRGL 2227 2199 2228
TRGL 2200 2229 2228
TRGL 2261 2231 2232
TRGL 2201 2230 2229
TRGL 2203 2204 2232
TRGL 2202 2231 2230
TRGL 2204 2205 2233
TRGL 2203 2232 2231
TRGL 2290 2260 2261
TRGL 2204 2233 2232
TRGL 2205 2206 2234
TRGL 2205 2234 2233
TRGL 2206 2207 2235
TRGL 2236 2235 2207
TRGL 2325 2294 2295
TRGL 2208 2236 2207
TRGL 2354 2324 2325
TRGL 197 2237 2208
TRGL 197 2266 2237
TRGL 2267 612 2268
TRGL 2268 612 611
TRGL 2210 2239 2238
TRGL 2212 2213 2242
TRGL 2214 2242 2213
TRGL 2328 2358 636
TRGL 2212 2241 2240
TRGL 2215 2216 2244
TRGL 2332 2302 2303
TRGL 2241 2212 2242
TRGL 2362 2391 2361
TRGL 2242 2214 2243
TRGL 2219 2248 2218
TRGL 671 670 2480
TRGL 2510 680 679
TRGL 2244 2216 2245
TRGL 2222 2250 2221
TRGL 688 687 2541
TRGL 2218 2247 2246
TRGL 2222 2223 2252
TRGL 2224 2253 2223
TRGL 2603 701 700
TRGL 2487 2457 2458
TRGL 2248 2220 2249
TRGL 2220 2250 2249
TRGL 2225 2226 2254
TRGL 2337 2336 2307
TRGL 2250 2222 2251
TRGL 2313 2283 2284
TRGL 2251 2222 2252
TRGL 2637 2605 2606
TRGL 2252 2223 2253
TRGL 2281 2280 2251
TRGL 2253 2225 2254
TRGL 2230 2258 2229
TRGL 2287 2257 2258
TRGL 2314 2284 2285
TRGL 2255 2226 2256
TRGL 2284 2283 2254
TRGL 2256 2227 2257
TRGL 2286 2285 2256
TRGL 2257 2229 2258
TRGL 2345 2315 2316
TRGL 2258 2230 2259
TRGL 2288 2287 2258
TRGL 2259 2230 2260
TRGL 2231 2261 2260
TRGL 2293 2263 2264
TRGL 2233 2262 2261
TRGL 2234 2235 2264
TRGL 2320 2319 2289
TRGL 2262 2234 2263
TRGL 2234 2264 2263
TRGL 2236 2237 2266
TRGL 2236 2265 2264
TRGL 2386 196 195
TRGL 2236 2266 2265
TRGL 197 196 2296
TRGL 613 2267 614
TRGL 613 612 2267
TRGL 2240 2269 2239
TRGL 2297 622 621
TRGL 2242 2271 2241
TRGL 2328 635 634
TRGL 2243 2272 2242
TRGL 645 2388 646
TRGL 2388 2387 647
TRGL 2270 2241 2271
TRGL 2420 2419 2389
TRGL 2271 2242 2272
TRGL 2247 2276 2246
TRGL 2391 2392 2423
TRGL 2248 2277 2247
TRGL 686 2541 687
TRGL 2245 2275 2274
TRGL 2249 2250 2279
TRGL 2484 2514 2483
TRGL 2275 2246 2276
TRGL 2247 2277 2276
TRGL 2251 2252 2281
TRGL 2336 2335 2306
TRGL 2277 2248 2278
TRGL 2249 2279 2278
TRGL 721 2665 722
TRGL 2250 2280 2279
TRGL 2254 2255 2284
TRGL 2256 2285 2255
TRGL 722 2665 723
TRGL 2257 2286 2256
TRGL 2666 2665 2635
TRGL 2427 2426 2395
TRGL 2282 2253 2283
TRGL 2285 2284 2255
TRGL 2697 2729 736
TRGL 2259 2288 2258
TRGL 2460 2461 2490
TRGL 2260 2289 2259
TRGL 2669 2638 2639
TRGL 2346 2316 2317
TRGL 2286 2257 2287
TRGL 2289 2288 2259
TRGL 2521 2490 2491
TRGL 2262 2291 2261
TRGL 2348 2318 2319
TRGL 2318 2317 2288
TRGL 2289 2260 2290
TRGL 2377 2347 2348
TRGL 2290 2261 2291
TRGL 2321 2320 2290
TRGL 2291 2262 2292
TRGL 2263 2293 2292
TRGL 2264 2265 2294
TRGL 2264 2294 2293
TRGL 2355 2325 2326
TRGL 2265 2295 2294
TRGL 2265 2266 2295
TRGL 2266 2296 2295
TRGL 2266 197 2296
TRGL 2298 2297 621
TRGL 623 622 2297
TRGL 631 630 2327
TRGL 2269 2270 2300
TRGL 2272 2302 2271
TRGL 637 2358 2357
TRGL 2329 2328 2299
TRGL 2299 2269 2300
TRGL 2274 2304 2273
TRGL 2419 2420 2450
TRGL 2276 2306 2275
TRGL 678 677 2510
TRGL 2277 2306 2276
TRGL 2422 2423 2453
TRGL 2278 2308 2277
TRGL 2454 2483 2453
TRGL 2280 2310 2279
TRGL 696 2572 697
TRGL 2275 2306 2305
TRGL 2280 2281 2310
TRGL 2427 2396 2397
TRGL 2306 2277 2307
TRGL 2277 2308 2307
TRGL 2282 2283 2313
TRGL 2430 2460 2429
TRGL 2308 2279 2309
TRGL 2486 2485 2456
TRGL 2309 2279 2310
TRGL 2281 2311 2310
TRGL 2285 2286 2316
TRGL 2281 2312 2311
TRGL 2286 2287 2317
TRGL 2282 2313 2312
TRGL 2287 2288 2317
TRGL 2284 2314 2313
TRGL 2343 2342 2313
TRGL 2285 2315 2314
TRGL 2288 2289 2318
TRGL 2285 2316 2315
TRGL 2289 2290 2320
TRGL 2286 2317 2316
TRGL 2290 2291 2321
TRGL 2319 2318 2289
TRGL 2374 2373 2344
TRGL 2292 2321 2291
TRGL 2733 2764 2732
TRGL 2293 2322 2292
TRGL 2380 2349 2350
TRGL 2294 2324 2293
TRGL 2381 2351 2352
TRGL 2409 2379 2380
TRGL 2321 2292 2322
TRGL 2353 2323 2324
TRGL 2322 2293 2323
TRGL 2293 2324 2323
TRGL 2356 2326 196
TRGL 2294 2325 2324
TRGL 2295 2296 2325
TRGL 2296 2326 2325
TRGL 2296 196 2326
TRGL 631 2327 632
TRGL 2298 2299 2328
TRGL 2300 2329 2299
TRGL 2357 641 640
TRGL 2302 2331 2301
TRGL 654 653 2387
TRGL 658 2449 659
TRGL 2329 2300 2330
TRGL 2304 2333 2303
TRGL 669 2480 670
TRGL 2302 2332 2331
TRGL 2305 2306 2335
TRGL 2303 2333 2332
TRGL 2306 2307 2336
TRGL 2304 2334 2333
TRGL 2307 2308 2337
TRGL 2485 2455 2456
TRGL 2334 2305 2335
TRGL 2311 2340 2310
TRGL 2365 2364 2335
TRGL 2312 2341 2311
TRGL 720 2665 721
TRGL 2313 2342 2312
TRGL 2697 727 726
TRGL 2309 2339 2338
TRGL 2428 2427 2397
TRGL 2310 2340 2339
TRGL 2314 2315 2344
TRGL 2374 2344 2345
TRGL 2340 2311 2341
TRGL 2579 2548 2549
TRGL 2341 2312 2342
TRGL 2318 2347 2317
TRGL 2376 2345 2346
TRGL 2581 2549 2550
TRGL 2343 2314 2344
TRGL 2372 2371 2341
TRGL 2344 2315 2345
TRGL 2316 2346 2345
TRGL 2319 2320 2349
TRGL 2317 2347 2346
TRGL 2320 2321 2350
TRGL 2318 2348 2347
TRGL 2381 2350 2351
TRGL 2319 2349 2348
TRGL 2321 2322 2351
TRGL 2320 2350 2349
TRGL 2322 2323 2352
TRGL 2380 2379 2349
TRGL 2350 2321 2351
TRGL 2381 2380 2350
TRGL 2351 2322 2352
TRGL 2467 2466 2436
TRGL 2352 2323 2353
TRGL 2384 2354 2355
TRGL 2353 2324 2354
TRGL 2385 2355 2356
TRGL 2354 2325 2355
TRGL 2386 2356 196
TRGL 2355 2326 2356
TRGL 2329 2358 2328
TRGL 642 641 2357
TRGL 2330 2360 2329
TRGL 2387 651 650
TRGL 2332 2362 2331
TRGL 654 2419 2418
TRGL 2333 2362 2332
TRGL 664 2480 665
TRGL 2331 2361 2360
TRGL 2333 2334 2364
TRGL 2331 2362 2361
TRGL 2335 2336 2366
TRGL 2333 2363 2362
TRGL 2336 2337 2366
TRGL 2338 2368 2337
TRGL 704 703 2603
TRGL 2340 2370 2339
TRGL 717 2665 718
TRGL 718 2665 719
TRGL 2365 2335 2366
TRGL 2342 2372 2341
TRGL 728 727 2697
TRGL 2337 2368 2367
TRGL 2342 2343 2373
TRGL 2730 2729 2698
TRGL 2368 2339 2369
TRGL 2547 2546 2516
TRGL 2369 2339 2370
TRGL 2607 2606 2576
TRGL 2370 2341 2371
TRGL 2347 2377 2346
TRGL 2404 2434 2403
TRGL 2464 2433 2434
TRGL 2372 2342 2373
TRGL 2375 2374 2345
TRGL 2825 2793 2794
TRGL 2349 2378 2348
TRGL 766 765 2825
TRGL 2403 2402 2373
TRGL 2375 2345 2376
TRGL 2404 2403 2374
TRGL 2376 2346 2377
TRGL 2438 2407 2408
TRGL 2377 2348 2378
TRGL 2407 2406 2377
TRGL 2378 2349 2379
TRGL 2353 2382 2352
TRGL 2441 2409 2410
TRGL 2354 2384 2353
TRGL 2442 2410 2411
TRGL 2411 2410 2381
TRGL 2381 2352 2382
TRGL 2412 2411 2382
TRGL 2382 2353 2383
TRGL 2386 2415 2385
TRGL 2383 2353 2384
TRGL 2414 2413 2384
TRGL 2384 2355 2385
TRGL 2417 2386 195
TRGL 2385 2356 2386
TRGL 2359 2388 2358
TRGL 652 651 2387
TRGL 2419 2388 2389
TRGL 654 2387 2388
TRGL 2361 2390 2360
TRGL 661 2450 662
TRGL 2360 2390 2389
TRGL 2362 2363 2392
TRGL 2541 686 685
TRGL 2390 2361 2391
TRGL 2362 2392 2391
TRGL 2365 2366 2395
TRGL 2367 2396 2366
TRGL 2515 2484 2485
TRGL 2364 2394 2393
TRGL 2367 2368 2397
TRGL 2365 2395 2394
TRGL 2369 2370 2399
TRGL 2366 2396 2395
TRGL 2370 2371 2400
TRGL 2367 2397 2396
TRGL 2371 2372 2401
TRGL 2368 2398 2397
TRGL 2372 2373 2402
TRGL 756 2793 757
TRGL 2398 2369 2399
TRGL 759 2793 760
TRGL 2399 2370 2400
TRGL 2371 2401 2400
TRGL 2375 2376 2405
TRGL 2372 2402 2401
TRGL 2376 2377 2406
TRGL 2378 2407 2377
TRGL 2437 2405 2406
TRGL 2379 2408 2378
TRGL 2859 2825 2826
TRGL 2433 2432 2401
TRGL 2404 2375 2405
TRGL 2464 2463 2433
TRGL 2405 2376 2406
TRGL 2381 2410 2380
TRGL 2462 2461 2431
TRGL 2378 2408 2407
TRGL 2381 2382 2411
TRGL 2379 2409 2408
TRGL 2442 2411 2412
TRGL 2380 2410 2409
TRGL 2382 2383 2412
TRGL 2384 2413 2383
TRGL 2472 2441 2442
TRGL 2413 2412 2383
TRGL 2560 2529 2530
TRGL 2385 2414 2384
TRGL 2474 2443 2444
TRGL 2415 2414 2385
TRGL 2443 2442 2412
TRGL 2416 2415 2386
TRGL 2445 2444 2413
TRGL 2417 2416 2386
TRGL 2446 2445 2414
TRGL 194 2448 195
TRGL 2447 2446 2416
TRGL 654 2418 655
TRGL 654 2388 2419
TRGL 2390 2421 2389
TRGL 2450 657 656
TRGL 2391 2421 2390
TRGL 2451 2480 2450
TRGL 2389 2421 2420
TRGL 2392 2393 2423
TRGL 2572 694 693
TRGL 2421 2391 2422
TRGL 2425 2426 2456
TRGL 2422 2391 2423
TRGL 2457 2486 2456
TRGL 2423 2393 2424
TRGL 2665 720 719
TRGL 2424 2393 2425
TRGL 2395 2426 2425
TRGL 2399 2400 2431
TRGL 2401 2431 2400
TRGL 2606 2605 2575
TRGL 2402 2433 2401
TRGL 746 745 2761
TRGL 2397 2429 2428
TRGL 2402 2403 2434
TRGL 2794 2793 2762
TRGL 2429 2399 2430
TRGL 767 766 2825
TRGL 2430 2399 2431
TRGL 2732 2731 2700
TRGL 2431 2401 2432
TRGL 2407 2438 2406
TRGL 2764 2763 2731
TRGL 2496 2466 2467
TRGL 2433 2402 2434
TRGL 2404 2435 2434
TRGL 2408 2409 2439
TRGL 2555 2524 2525
TRGL 2435 2405 2436
TRGL 2465 2464 2434
TRGL 2436 2405 2437
TRGL 2466 2465 2435
TRGL 2437 2406 2438
TRGL 2499 2469 2470
TRGL 2438 2408 2439
TRGL 2409 2440 2439
TRGL 2473 2442 2443
TRGL 2409 2441 2440
TRGL 2412 2413 2443
TRGL 2410 2442 2441
TRGL 2413 2414 2445
TRGL 2444 2443 2413
TRGL 2504 2474 2475
TRGL 2415 2446 2414
TRGL 2505 2475 2476
TRGL 2416 2446 2415
TRGL 2588 2587 2557
TRGL 2417 2447 2416
TRGL 2475 2474 2444
TRGL 2448 2447 2417
TRGL 2477 2476 2446
TRGL 195 2448 2417
TRGL 2479 2478 2448
TRGL 2450 2449 657
TRGL 658 657 2449
TRGL 2421 2451 2420
TRGL 2480 666 665
TRGL 2422 2452 2421
TRGL 2481 2511 2480
TRGL 2424 2454 2423
TRGL 2541 690 689
TRGL 2425 2455 2424
TRGL 2603 703 702
TRGL 2423 2454 2453
TRGL 2426 2427 2457
TRGL 2546 2515 2516
TRGL 2454 2424 2455
TRGL 2429 2459 2428
TRGL 728 2697 729
TRGL 2426 2457 2456
TRGL 2430 2431 2461
TRGL 2427 2458 2457
TRGL 2431 2432 2462
TRGL 2428 2459 2458
TRGL 2432 2433 2463
TRGL 2638 2637 2607
TRGL 2459 2429 2460
TRGL 2430 2461 2460
TRGL 2435 2436 2466
TRGL 2463 2462 2432
TRGL 782 781 2858
TRGL 2437 2467 2436
TRGL 783 782 2858
TRGL 2438 2468 2437
TRGL 2492 2491 2462
TRGL 2439 2469 2438
TRGL 2521 2520 2490
TRGL 2440 2470 2439
TRGL 2925 2891 2892
TRGL 2468 2467 2437
TRGL 2586 2555 2556
TRGL 2441 2471 2440
TRGL 2556 2557 2587
TRGL 2496 2495 2466
TRGL 2468 2438 2469
TRGL 2497 2496 2467
TRGL 2469 2439 2470
TRGL 2531 2500 2501
TRGL 2470 2440 2471
TRGL 2500 2499 2470
TRGL 2471 2441 2472
TRGL 2442 2473 2472
TRGL 2444 2445 2475
TRGL 2443 2474 2473
TRGL 2445 2446 2476
TRGL 2476 2475 2445
TRGL 2536 2505 2506
TRGL 2447 2477 2446
TRGL 2537 2506 2507
TRGL 2478 2477 2447
TRGL 2478 2479 2508
TRGL 2448 2478 2447
TRGL 2567 2536 2537
TRGL 194 2479 2448
TRGL 194 2509 2479
TRGL 673 672 2510
TRGL 2451 2452 2481
TRGL 2451 2481 2480
TRGL 2452 2453 2482
TRGL 2455 2484 2454
TRGL 2572 698 697
TRGL 711 710 2634
TRGL 2482 2453 2483
TRGL 2486 2487 2517
TRGL 2483 2454 2484
TRGL 2459 2488 2458
TRGL 2575 2574 2543
TRGL 2460 2489 2459
TRGL 2697 2698 2729
TRGL 2457 2487 2486
TRGL 2461 2462 2491
TRGL 2458 2488 2487
TRGL 2462 2463 2492
TRGL 2793 2825 764
TRGL 2488 2459 2489
TRGL 773 772 2825
TRGL 2489 2460 2490
TRGL 2670 2669 2639
TRGL 2490 2461 2491
TRGL 2493 2492 2463
TRGL 2796 2795 2764
TRGL 2468 2497 2467
TRGL 790 2891 791
TRGL 2464 2494 2493
TRGL 2468 2469 2498
TRGL 792 2924 793
TRGL 2494 2465 2495
TRGL 2471 2500 2470
TRGL 2676 2645 2646
TRGL 2498 2497 2468
TRGL 2529 2499 2500
TRGL 2472 2501 2471
TRGL 2738 2706 2707
TRGL 2469 2499 2498
TRGL 2472 2473 2502
TRGL 2474 2503 2473
TRGL 2708 2739 2707
TRGL 2529 2528 2498
TRGL 2500 2471 2501
TRGL 2530 2529 2500
TRGL 2501 2472 2502
TRGL 2531 2530 2500
TRGL 2502 2473 2503
TRGL 2474 2504 2503
TRGL 2476 2477 2506
TRGL 2475 2505 2504
TRGL 2566 2535 2536
TRGL 2476 2506 2505
TRGL 2477 2478 2507
TRGL 2477 2507 2506
TRGL 2657 2626 2627
TRGL 2478 2508 2507
TRGL 2601 2569 2570
TRGL 2479 2509 2508
TRGL 2571 193 2602
TRGL 2482 2512 2481
TRGL 2541 683 682
TRGL 695 694 2572
TRGL 2510 2480 2511
TRGL 706 705 2603
TRGL 2511 2481 2512
TRGL 2486 2516 2485
TRGL 715 2634 716
TRGL 2516 2517 2547
TRGL 2513 2483 2514
TRGL 2489 2519 2488
TRGL 737 2729 738
TRGL 2485 2516 2515
TRGL 2489 2490 2520
TRGL 2486 2517 2516
TRGL 2491 2492 2522
TRGL 2487 2518 2517
TRGL 2492 2493 2523
TRGL 2825 2858 773
TRGL 2518 2488 2519
TRGL 2858 781 780
TRGL 2519 2489 2520
TRGL 2497 2527 2496
TRGL 2768 2735 2736
TRGL 2491 2522 2521
TRGL 795 794 2924
TRGL 2492 2523 2522
TRGL 2497 2498 2528
TRGL 2493 2524 2523
TRGL 2498 2499 2529
TRGL 803 802 2957
TRGL 2524 2494 2525
TRGL 2587 2588 2618
TRGL 2525 2496 2526
TRGL 2496 2527 2526
TRGL 2557 2556 2526
TRGL 2497 2528 2527
TRGL 2501 2502 2532
TRGL 2503 2533 2502
TRGL 2801 2769 2770
TRGL 2504 2533 2503
TRGL 2587 2586 2556
TRGL 2505 2535 2504
TRGL 2620 2589 2590
TRGL 2561 2560 2530
TRGL 2531 2501 2532
TRGL 2562 2561 2531
TRGL 2532 2502 2533
TRGL 2621 2620 2590
TRGL 2533 2504 2534
TRGL 2504 2535 2534
TRGL 2568 2537 2538
TRGL 2505 2536 2535
TRGL 2507 2508 2537
TRGL 2506 2537 2536
TRGL 2508 2509 2539
TRGL 2508 2538 2537
TRGL 2602 2570 2571
TRGL 2508 2539 2538
TRGL 2509 194 2540
TRGL 2509 2540 2539
TRGL 194 193 2540
TRGL 2512 2542 2511
TRGL 2572 691 690
TRGL 2511 2542 2541
TRGL 2512 2513 2543
TRGL 2512 2543 2542
TRGL 2514 2515 2545
TRGL 2665 724 723
TRGL 2543 2513 2544
TRGL 2547 2548 2579
TRGL 2544 2514 2545
TRGL 2519 2549 2518
TRGL 2637 2636 2605
TRGL 2520 2550 2519
TRGL 2761 2762 2793
TRGL 2517 2548 2547
TRGL 2521 2522 2552
TRGL 2518 2549 2548
TRGL 2522 2523 2553
TRGL 2704 2672 2673
TRGL 2549 2519 2550
TRGL 2611 2610 2580
TRGL 2550 2520 2551
TRGL 2521 2552 2551
TRGL 2526 2527 2557
TRGL 2522 2553 2552
TRGL 805 2957 806
TRGL 2523 2554 2553
TRGL 2527 2528 2558
TRGL 2524 2555 2554
TRGL 2528 2529 2559
TRGL 2770 2738 2739
TRGL 2555 2525 2556
TRGL 2531 2561 2530
TRGL 2590 2559 2560
TRGL 2527 2558 2557
TRGL 2531 2532 2562
TRGL 2528 2559 2558
TRGL 2589 2588 2557
TRGL 2529 2560 2559
TRGL 2532 2533 2563
TRGL 2534 2564 2533
TRGL 2618 2617 2587
TRGL 2535 2565 2534
TRGL 2619 2618 2588
TRGL 3056 3057 836
TRGL 2562 2532 2563
TRGL 2593 2592 2561
TRGL 2563 2533 2564
TRGL 2594 2593 2562
TRGL 2564 2534 2565
TRGL 2596 2595 2565
TRGL 2565 2535 2566
TRGL 2597 2596 2565
TRGL 2566 2536 2567
TRGL 2537 2568 2567
TRGL 2538 2539 2570
TRGL 2538 2569 2568
TRGL 2633 193 192
TRGL 2538 2570 2569
TRGL 2539 2540 2571
TRGL 2539 2571 2570
TRGL 2540 193 2571
TRGL 2543 2573 2542
TRGL 2603 700 699
TRGL 2541 2573 2572
TRGL 2543 2544 2575
TRGL 2543 2574 2573
TRGL 2545 2546 2577
TRGL 2547 2577 2546
TRGL 736 735 2697
TRGL 2578 2579 2609
TRGL 2575 2545 2576
TRGL 2610 2641 2609
TRGL 2576 2545 2577
TRGL 2547 2578 2577
TRGL 2550 2551 2581
TRGL 2547 2579 2578
TRGL 2552 2553 2583
TRGL 2614 2583 2584
TRGL 2579 2549 2580
TRGL 2736 2704 2705
TRGL 2580 2549 2581
TRGL 2642 2641 2611
TRGL 2581 2551 2582
TRGL 2558 2589 2557
TRGL 2831 2799 2800
TRGL 2553 2584 2583
TRGL 813 2990 814
TRGL 2553 2585 2584
TRGL 2558 2559 2590
TRGL 2649 2618 2619
TRGL 2585 2554 2586
TRGL 2561 2591 2560
TRGL 2675 2674 2644
TRGL 2562 2593 2561
TRGL 2621 2590 2591
TRGL 2563 2594 2562
TRGL 3023 3024 828
TRGL 2558 2590 2589
TRGL 2620 2619 2589
TRGL 2560 2591 2590
TRGL 2563 2564 2594
TRGL 2561 2592 2591
TRGL 2564 2565 2595
TRGL 2566 2597 2565
TRGL 2650 2649 2619
TRGL 2595 2594 2564
TRGL 2652 2651 2620
TRGL 2567 2598 2566
TRGL 2711 2710 2678
TRGL 2568 2598 2567
TRGL 2902 2868 2869
TRGL 2598 2597 2566
TRGL 2660 2628 2629
TRGL 2569 2599 2568
TRGL 2686 2685 2655
TRGL 2658 2657 2627
TRGL 2598 2568 2599
TRGL 2631 2600 2601
TRGL 2599 2569 2600
TRGL 2632 2601 2602
TRGL 2600 2569 2601
TRGL 2633 2602 193
TRGL 2601 2570 2602
TRGL 2574 2604 2573
TRGL 2634 708 2603
TRGL 2573 2604 2603
TRGL 2574 2575 2605
TRGL 2574 2605 2604
TRGL 2576 2577 2607
TRGL 2578 2608 2577
TRGL 741 2729 742
TRGL 2580 2610 2579
TRGL 755 2793 756
TRGL 2577 2608 2607
TRGL 2580 2581 2611
TRGL 773 2858 774
TRGL 2608 2578 2609
TRGL 2892 2858 2859
TRGL 2609 2579 2610
TRGL 2585 2615 2584
TRGL 2641 2640 2609
TRGL 2768 2736 2737
TRGL 2611 2581 2612
TRGL 2673 2672 2642
TRGL 2612 2582 2613
TRGL 2583 2614 2613
TRGL 821 820 3023
TRGL 2584 2615 2614
TRGL 2588 2589 2619
TRGL 2929 2896 2897
TRGL 2615 2585 2616
TRGL 2803 2771 2772
TRGL 2616 2586 2617
TRGL 2592 2622 2591
TRGL 828 3024 3057
TRGL 2593 2623 2592
TRGL 831 3056 832
TRGL 2594 2624 2593
TRGL 2653 2622 2623
TRGL 2622 2621 2591
TRGL 829 3057 3056
TRGL 2595 2625 2594
TRGL 2656 2624 2625
TRGL 2592 2623 2622
TRGL 2595 2596 2626
TRGL 2593 2624 2623
TRGL 2596 2597 2627
TRGL 2594 2625 2624
TRGL 2659 2627 2628
TRGL 2595 2626 2625
TRGL 2597 2598 2628
TRGL 2596 2627 2626
TRGL 2598 2599 2629
TRGL 2597 2628 2627
TRGL 2599 2600 2630
TRGL 2659 2658 2627
TRGL 2628 2598 2629
TRGL 2660 2659 2628
TRGL 2629 2599 2630
TRGL 2690 2689 2659
TRGL 2630 2600 2631
TRGL 2664 2632 2633
TRGL 2631 2601 2632
TRGL 2664 2633 192
TRGL 2632 2602 2633
TRGL 716 2634 717
TRGL 2604 2605 2635
TRGL 2666 2635 2636
TRGL 2634 2603 2635
TRGL 2605 2636 2635
TRGL 2607 2608 2639
TRGL 2609 2639 2608
TRGL 751 2761 752
TRGL 2611 2641 2610
TRGL 2671 2640 2641
TRGL 2607 2639 2638
TRGL 2611 2612 2643
TRGL 2609 2640 2639
TRGL 2612 2613 2643
TRGL 2615 2645 2614
TRGL 2924 792 2891
TRGL 2616 2647 2615
TRGL 2924 800 799
TRGL 2800 2768 2769
TRGL 2642 2611 2643
TRGL 2705 2704 2673
TRGL 2643 2613 2644
TRGL 2646 2645 2615
TRGL 2898 2864 2865
TRGL 2620 2651 2619
TRGL 2867 2833 2834
TRGL 2615 2647 2646
TRGL 2620 2621 2652
TRGL 2616 2648 2647
TRGL 2621 2622 2652
TRGL 2801 2800 2769
TRGL 2648 2618 2649
TRGL 2624 2655 2623
TRGL 839 838 3089
TRGL 2679 2678 2648
TRGL 2650 2619 2651
TRGL 2653 2652 2622
TRGL 3122 847 3090
TRGL 2626 2656 2625
TRGL 2710 2709 2677
TRGL 2716 2684 2685
TRGL 2653 2623 2654
TRGL 863 3153 864
TRGL 2654 2623 2655
TRGL 2719 2686 2687
TRGL 2655 2624 2656
TRGL 2720 2688 2689
TRGL 2656 2626 2657
TRGL 2630 2660 2629
TRGL 2718 2717 2685
TRGL 2631 2661 2630
TRGL 2780 2748 2749
TRGL 2661 2660 2630
TRGL 2750 2749 2718
TRGL 2632 2663 2631
TRGL 2724 2692 2693
TRGL 2693 2692 2662
TRGL 2661 2631 2662
TRGL 2694 2693 2662
TRGL 2662 2631 2663
TRGL 2695 2694 2663
TRGL 2663 2632 2664
TRGL 725 2665 726
TRGL 725 724 2665
TRGL 2637 2667 2636
TRGL 2697 734 733
TRGL 747 746 2761
TRGL 2666 2636 2667
TRGL 2637 2668 2667
TRGL 2639 2640 2670
TRGL 2642 2672 2641
TRGL 2704 2671 2672
TRGL 2643 2673 2642
TRGL 2703 2704 2735
TRGL 2640 2671 2670
TRGL 2643 2644 2674
TRGL 2828 2827 2796
TRGL 2671 2641 2672
TRGL 2647 2677 2646
TRGL 2704 2703 2671
TRGL 814 2990 815
TRGL 2673 2643 2674
TRGL 2649 2679 2648
TRGL 3023 823 822
TRGL 2677 2676 2646
TRGL 3056 831 830
TRGL 2651 2681 2650
TRGL 3089 3090 846
TRGL 2647 2678 2677
TRGL 2651 2652 2682
TRGL 2653 2683 2652
TRGL 846 845 3089
TRGL 2649 2680 2679
TRGL 2653 2654 2684
TRGL 2650 2681 2680
TRGL 2654 2655 2685
TRGL 2651 2682 2681
TRGL 2655 2656 2686
TRGL 2652 2683 2682
TRGL 2718 2685 2686
TRGL 2653 2684 2683
TRGL 2656 2657 2687
TRGL 2654 2685 2684
TRGL 2657 2658 2688
TRGL 2659 2689 2658
TRGL 3186 867 866
TRGL 2656 2687 2686
TRGL 2659 2660 2690
TRGL 2657 2688 2687
TRGL 2723 2690 2691
TRGL 2658 2689 2688
TRGL 2660 2661 2691
TRGL 2662 2692 2661
TRGL 2875 2841 2842
TRGL 2660 2691 2690
TRGL 2726 2693 2694
TRGL 2661 2692 2691
TRGL 2662 2663 2694
TRGL 2664 2695 2663
TRGL 2847 2815 2816
TRGL 192 2695 2664
TRGL 2725 2724 2693
TRGL 2696 2695 192
TRGL 2726 2725 2693
TRGL 191 2696 192
TRGL 2728 2727 2696
TRGL 2667 2698 2666
TRGL 735 734 2697
TRGL 743 742 2729
TRGL 2667 2668 2700
TRGL 2667 2699 2698
TRGL 2669 2670 2702
TRGL 2671 2702 2670
TRGL 768 2825 769
TRGL 2891 783 2858
TRGL 2700 2669 2701
TRGL 2669 2702 2701
TRGL 2673 2674 2706
TRGL 2957 2924 2925
TRGL 2702 2671 2703
TRGL 2677 2708 2676
TRGL 2958 810 2957
TRGL 2678 2710 2677
TRGL 2736 2735 2704
TRGL 823 3023 824
TRGL 2705 2673 2706
TRGL 2769 2768 2737
TRGL 2706 2675 2707
TRGL 2709 2708 2677
TRGL 3089 841 840
TRGL 2682 2714 2681
TRGL 2933 2899 2900
TRGL 2683 2715 2682
TRGL 2740 2739 2708
TRGL 2684 2715 2683
TRGL 3061 3027 3028
TRGL 3153 859 858
TRGL 2711 2680 2712
TRGL 2742 2741 2710
TRGL 2712 2681 2713
TRGL 2777 2808 2776
TRGL 2713 2681 2714
TRGL 2682 2715 2714
TRGL 2749 2717 2718
TRGL 2684 2716 2715
TRGL 2687 2688 2719
TRGL 2746 2745 2714
TRGL 2716 2685 2717
TRGL 2690 2722 2689
TRGL 2777 2776 2745
TRGL 2749 2748 2717
TRGL 2718 2686 2719
TRGL 2688 2720 2719
TRGL 2754 2722 2723
TRGL 2689 2721 2720
TRGL 2691 2692 2723
TRGL 2752 2751 2720
TRGL 2721 2689 2722
TRGL 2754 2753 2722
TRGL 2722 2690 2723
TRGL 2755 2754 2723
TRGL 2723 2692 2724
TRGL 2695 2726 2694
TRGL 2790 2757 2758
TRGL 2727 2726 2695
TRGL 2847 2846 2815
TRGL 2696 2727 2695
TRGL 2758 2757 2726
TRGL 191 2728 2696
TRGL 2760 2759 2728
TRGL 743 2729 744
TRGL 2698 2699 2730
TRGL 2700 2731 2699
TRGL 2761 753 752
TRGL 2699 2731 2730
TRGL 2701 2702 2733
TRGL 2703 2734 2702
TRGL 777 2858 778
TRGL 792 791 2891
TRGL 2732 2701 2733
TRGL 2768 2799 2767
TRGL 2733 2702 2734
TRGL 813 812 2990
TRGL 2734 2703 2735
TRGL 2709 2740 2708
TRGL 2831 2832 2865
TRGL 2705 2737 2736
TRGL 2709 2710 2741
TRGL 3056 835 834
TRGL 2737 2706 2738
TRGL 3089 844 843
TRGL 2738 2707 2739
TRGL 2741 2740 2709
TRGL 2837 2805 2806
TRGL 2714 2745 2713
TRGL 3059 3058 3025
TRGL 2715 2746 2714
TRGL 3124 3091 3092
TRGL 2711 2743 2742
TRGL 2715 2716 2747
TRGL 2712 2744 2743
TRGL 2716 2717 2748
TRGL 3063 3029 3030
TRGL 2744 2713 2745
TRGL 2719 2750 2718
TRGL 2804 2803 2772
TRGL 2715 2747 2746
TRGL 879 878 3217
TRGL 2716 2748 2747
TRGL 2719 2720 2751
TRGL 2721 2752 2720
TRGL 2932 2931 2899
TRGL 2722 2753 2721
TRGL 2813 2781 2782
TRGL 2814 2782 2783
TRGL 2750 2719 2751
TRGL 2753 2752 2721
TRGL 2815 2783 2784
TRGL 2724 2755 2723
TRGL 2816 2784 2785
TRGL 2725 2756 2724
TRGL 2817 2785 2786
TRGL 2726 2757 2725
TRGL 2819 2787 2788
TRGL 2724 2756 2755
TRGL 2790 2758 2759
TRGL 2725 2757 2756
TRGL 2726 2727 2758
TRGL 2759 2758 2727
TRGL 2853 2821 2822
TRGL 2728 2759 2727
TRGL 2855 2823 2824
TRGL 191 2760 2728
TRGL 2890 190 189
TRGL 2731 2762 2730
TRGL 754 753 2761
TRGL 761 760 2793
TRGL 2731 2732 2764
TRGL 2731 2763 2762
TRGL 2733 2734 2766
TRGL 2735 2766 2734
TRGL 786 2891 787
TRGL 801 800 2924
TRGL 2764 2733 2765
TRGL 2733 2766 2765
TRGL 2737 2738 2770
TRGL 822 821 3023
TRGL 2766 2735 2767
TRGL 2735 2768 2767
TRGL 2740 2741 2772
TRGL 2742 2774 2741
TRGL 2800 2799 2768
TRGL 2931 2898 2899
TRGL 2769 2737 2770
TRGL 3121 853 852
TRGL 2770 2739 2771
TRGL 864 3154 865
TRGL 2771 2739 2772
TRGL 3154 3186 866
TRGL 2772 2741 2773
TRGL 2741 2774 2773
TRGL 2746 2747 2779
TRGL 2742 2775 2774
TRGL 2747 2748 2779
TRGL 3185 868 3186
TRGL 2775 2744 2776
TRGL 2750 2782 2749
TRGL 2905 2871 2872
TRGL 2745 2778 2777
TRGL 2812 2780 2781
TRGL 2746 2779 2778
TRGL 2750 2751 2783
TRGL 2748 2780 2779
TRGL 2751 2752 2783
TRGL 2749 2781 2780
TRGL 2752 2753 2784
TRGL 2749 2782 2781
TRGL 2753 2754 2786
TRGL 2750 2783 2782
TRGL 2754 2755 2787
TRGL 2752 2784 2783
TRGL 2818 2786 2787
TRGL 2753 2785 2784
TRGL 2755 2756 2787
TRGL 2753 2786 2785
TRGL 2756 2757 2788
TRGL 2818 2817 2786
TRGL 2786 2754 2787
TRGL 2819 2818 2787
TRGL 2787 2756 2788
TRGL 2820 2819 2788
TRGL 2788 2757 2789
TRGL 2757 2790 2789
TRGL 2759 2760 2791
TRGL 2759 2791 2790
TRGL 2760 191 2792
TRGL 2760 2792 2791
TRGL 191 190 2792
TRGL 761 2793 762
TRGL 2762 2763 2794
TRGL 2764 2795 2763
TRGL 2825 771 770
TRGL 2797 2828 2796
TRGL 2794 2763 2795
TRGL 2767 2798 2766
TRGL 795 2924 796
TRGL 809 808 2957
TRGL 2796 2765 2797
TRGL 819 818 2990
TRGL 2797 2766 2798
TRGL 2767 2799 2798
TRGL 2770 2771 2802
TRGL 2773 2804 2772
TRGL 3057 837 836
TRGL 2774 2805 2773
TRGL 2832 2831 2800
TRGL 855 854 3121
TRGL 2801 2770 2802
TRGL 3153 863 862
TRGL 2802 2771 2803
TRGL 2805 2804 2773
TRGL 3156 3123 3124
TRGL 2778 2809 2777
TRGL 875 3186 876
TRGL 2774 2806 2805
TRGL 2778 2779 2810
TRGL 2775 2807 2806
TRGL 2779 2780 2811
TRGL 3157 3188 3156
TRGL 2807 2776 2808
TRGL 2838 2837 2806
TRGL 2808 2777 2809
TRGL 2839 2838 2807
TRGL 2809 2778 2810
TRGL 895 894 3250
TRGL 2810 2779 2811
TRGL 2841 2840 2809
TRGL 2811 2780 2812
TRGL 2842 2841 2810
TRGL 2812 2781 2813
TRGL 2879 2845 2846
TRGL 2813 2782 2814
TRGL 2845 2844 2813
TRGL 2814 2783 2815
TRGL 2846 2845 2814
TRGL 2815 2784 2816
TRGL 2973 2940 2941
TRGL 2816 2785 2817
TRGL 2789 2820 2788
TRGL 2883 2849 2850
TRGL 2790 2822 2789
TRGL 2912 2911 2878
TRGL 2821 2820 2789
TRGL 2977 2944 2945
TRGL 2791 2822 2790
TRGL 2887 2853 2854
TRGL 2789 2822 2821
TRGL 2791 2792 2823
TRGL 2791 2823 2822
TRGL 2824 190 2856
TRGL 2792 2824 2823
TRGL 2792 190 2824
TRGL 2795 2826 2794
TRGL 772 771 2825
TRGL 779 778 2858
TRGL 2795 2796 2827
TRGL 2829 2861 2828
TRGL 2826 2795 2827
TRGL 2799 2830 2798
TRGL 803 2957 804
TRGL 818 817 2990
TRGL 2828 2797 2829
TRGL 2798 2830 2829
TRGL 2801 2802 2833
TRGL 840 839 3089
TRGL 2830 2799 2831
TRGL 2805 2836 2804
TRGL 849 848 3121
TRGL 2869 2836 2837
TRGL 2832 2801 2833
TRGL 2996 2997 3030
TRGL 2833 2802 2834
TRGL 2899 2898 2866
TRGL 2834 2803 2835
TRGL 3028 3027 2994
TRGL 2835 2804 2836
TRGL 3029 3028 2996
TRGL 2836 2805 2837
TRGL 2811 2842 2810
TRGL 892 3249 893
TRGL 2812 2843 2811
TRGL 3061 3060 3027
TRGL 2808 2840 2839
TRGL 2812 2813 2844
TRGL 2814 2845 2813
TRGL 2970 2937 2938
TRGL 2843 2842 2811
TRGL 897 896 3282
TRGL 2815 2846 2814
TRGL 2908 2874 2875
TRGL 3282 3314 905
TRGL 2843 2812 2844
TRGL 2817 2848 2816
TRGL 2909 2876 2877
TRGL 2818 2849 2817
TRGL 2912 2878 2879
TRGL 2819 2850 2818
TRGL 2908 2907 2874
TRGL 2816 2848 2847
TRGL 2884 2850 2851
TRGL 2817 2849 2848
TRGL 2819 2820 2851
TRGL 2818 2850 2849
TRGL 2820 2821 2852
TRGL 2883 2882 2849
TRGL 2850 2819 2851
TRGL 2820 2852 2851
TRGL 2918 2885 2886
TRGL 2821 2853 2852
TRGL 2822 2823 2854
TRGL 2887 2854 2855
TRGL 2853 2822 2854
TRGL 2888 2855 2856
TRGL 2854 2823 2855
TRGL 2889 2856 2857
TRGL 2855 2824 2856
TRGL 2890 2857 190
TRGL 2856 190 2857
TRGL 779 2858 780
TRGL 2826 2827 2859
TRGL 2892 2859 2860
TRGL 2891 788 787
TRGL 2862 2894 2861
TRGL 2859 2827 2860
TRGL 2827 2861 2860
TRGL 2830 2831 2863
TRGL 827 826 3023
TRGL 2861 2829 2862
TRGL 2898 2931 2897
TRGL 2862 2829 2863
TRGL 2831 2864 2863
TRGL 2834 2835 2867
TRGL 3026 3025 2992
TRGL 2864 2831 2865
TRGL 2833 2866 2865
TRGL 2837 2838 2871
TRGL 2833 2867 2866
TRGL 2838 2839 2872
TRGL 3217 882 881
TRGL 2867 2835 2868
TRGL 3001 2968 2969
TRGL 2868 2835 2869
TRGL 3034 3000 3001
TRGL 2869 2837 2870
TRGL 2837 2871 2870
TRGL 2842 2843 2876
TRGL 2838 2872 2871
TRGL 2843 2844 2876
TRGL 2840 2873 2872
TRGL 2844 2845 2877
TRGL 2904 2903 2870
TRGL 2873 2841 2874
TRGL 2841 2875 2874
TRGL 2910 2877 2878
TRGL 2842 2876 2875
TRGL 2846 2847 2880
TRGL 2844 2877 2876
TRGL 2847 2848 2880
TRGL 2845 2878 2877
TRGL 2848 2849 2881
TRGL 2910 2909 2877
TRGL 2878 2845 2879
TRGL 2911 2910 2878
TRGL 2879 2846 2880
TRGL 2848 2881 2880
TRGL 2917 2883 2884
TRGL 2849 2882 2881
TRGL 2851 2852 2884
TRGL 2853 2885 2852
TRGL 2948 2915 2916
TRGL 2946 2945 2912
TRGL 2883 2850 2884
TRGL 2917 2916 2883
TRGL 2884 2852 2885
TRGL 2918 2917 2885
TRGL 2885 2853 2886
TRGL 2951 2950 2918
TRGL 2886 2853 2887
TRGL 2921 2888 2889
TRGL 2887 2855 2888
TRGL 2922 2889 2890
TRGL 2888 2856 2889
TRGL 2923 2890 189
TRGL 2889 2857 2890
TRGL 789 2891 790
TRGL 789 788 2891
TRGL 2925 2892 2893
TRGL 2924 797 796
TRGL 2895 2927 2894
TRGL 2892 2860 2893
TRGL 2860 2894 2893
TRGL 2863 2864 2896
TRGL 2866 2898 2865
TRGL 3056 836 835
TRGL 2862 2896 2895
TRGL 2866 2867 2900
TRGL 855 3121 3122
TRGL 2896 2864 2897
TRGL 2864 2898 2897
TRGL 2869 2870 2902
TRGL 2871 2904 2870
TRGL 2931 2930 2897
TRGL 3063 3030 3031
TRGL 2899 2866 2900
TRGL 2868 2901 2900
TRGL 2872 2873 2905
TRGL 2868 2902 2901
TRGL 2873 2874 2906
TRGL 3067 3033 3034
TRGL 2902 2870 2903
TRGL 2876 2909 2875
TRGL 3282 3250 3251
TRGL 3282 3283 3314
TRGL 2904 2871 2905
TRGL 3066 3067 3099
TRGL 2905 2873 2906
TRGL 2937 2936 2903
TRGL 2906 2874 2907
TRGL 2909 2908 2875
TRGL 3345 921 920
TRGL 2880 2913 2879
TRGL 922 3346 923
TRGL 2881 2913 2880
TRGL 2974 2941 2942
TRGL 2882 2914 2881
TRGL 2975 2942 2943
TRGL 2883 2915 2882
TRGL 3102 3069 3070
TRGL 2944 2943 2911
TRGL 2912 2879 2913
TRGL 2881 2914 2913
TRGL 2977 2976 2944
TRGL 2882 2915 2914
TRGL 2884 2885 2917
TRGL 2948 2947 2915
TRGL 2915 2883 2916
TRGL 2887 2920 2886
TRGL 3075 3042 3043
TRGL 2919 2918 2886
TRGL 3016 2982 2983
TRGL 2888 2920 2887
TRGL 2950 2949 2916
TRGL 2953 2952 2919
TRGL 2919 2886 2920
TRGL 2954 2953 2921
TRGL 2920 2888 2921
TRGL 2955 2922 2923
TRGL 2921 2889 2922
TRGL 2956 2923 189
TRGL 2922 2890 2923
TRGL 798 2924 799
TRGL 798 797 2924
TRGL 2894 2927 2893
TRGL 2957 807 806
TRGL 2928 2960 2927
TRGL 2925 2893 2926
TRGL 3056 830 829
TRGL 2926 2893 2927
TRGL 845 844 3089
TRGL 2927 2895 2928
TRGL 2964 2997 2963
TRGL 2928 2895 2929
TRGL 2897 2930 2929
TRGL 2900 2901 2933
TRGL 2903 2935 2902
TRGL 3186 875 874
TRGL 2904 2937 2903
TRGL 2964 2963 2931
TRGL 2899 2933 2932
TRGL 2904 2905 2938
TRGL 2901 2934 2933
TRGL 2905 2906 2938
TRGL 2968 2967 2935
TRGL 2934 2901 2935
TRGL 2903 2936 2935
TRGL 2907 2908 2941
TRGL 2909 2942 2908
TRGL 3346 917 916
TRGL 2904 2938 2937
TRGL 2909 2910 2942
TRGL 2906 2939 2938
TRGL 2910 2911 2943
TRGL 2907 2940 2939
TRGL 2911 2912 2945
TRGL 2907 2941 2940
TRGL 2976 2943 2944
TRGL 2908 2942 2941
TRGL 2912 2913 2946
TRGL 2910 2943 2942
TRGL 2913 2914 2946
TRGL 2915 2947 2914
TRGL 3008 2975 2976
TRGL 2976 2975 2943
TRGL 2944 2911 2945
TRGL 2947 2946 2914
TRGL 943 3440 944
TRGL 2917 2950 2916
TRGL 3012 2979 2980
TRGL 2918 2950 2917
TRGL 3013 2980 2981
TRGL 2916 2949 2948
TRGL 2918 2919 2951
TRGL 2920 2953 2919
TRGL 3016 2983 2984
TRGL 2952 2951 2919
TRGL 3049 3015 3016
TRGL 2921 2953 2920
TRGL 3049 3016 3017
TRGL 2922 2954 2921
TRGL 2984 2983 2951
TRGL 2955 2954 2922
TRGL 2986 2985 2953
TRGL 2956 2955 2923
TRGL 2987 2986 2954
TRGL 188 3022 189
TRGL 2989 2988 2956
TRGL 2926 2958 2925
TRGL 808 807 2957
TRGL 2927 2959 2926
TRGL 2990 816 815
TRGL 2961 2993 2960
TRGL 2958 2926 2959
TRGL 2927 2960 2959
TRGL 2929 2930 2962
TRGL 2932 2964 2931
TRGL 3121 854 853
TRGL 2929 2962 2961
TRGL 2932 2933 2965
TRGL 2930 2963 2962
TRGL 2933 2934 2966
TRGL 2936 2968 2935
TRGL 887 886 3250
TRGL 893 3249 3250
TRGL 2964 2932 2965
TRGL 898 3281 899
TRGL 2965 2933 2966
TRGL 2934 2967 2966
TRGL 2938 2939 2971
TRGL 2940 2972 2939
TRGL 3254 3286 3253
TRGL 930 3378 931
TRGL 2968 2936 2969
TRGL 923 3378 924
TRGL 2969 2937 2970
TRGL 924 3378 925
TRGL 2970 2938 2971
TRGL 3002 3001 2969
TRGL 2971 2939 2972
TRGL 3253 3252 3221
TRGL 2972 2940 2973
TRGL 2941 2974 2973
TRGL 3009 2976 2977
TRGL 2942 2975 2974
TRGL 2945 2946 2978
TRGL 2947 2979 2946
TRGL 3041 3007 3008
TRGL 2948 2980 2947
TRGL 3135 3103 3104
TRGL 2945 2978 2977
TRGL 2948 2949 2981
TRGL 2946 2979 2978
TRGL 3014 2981 2982
TRGL 2947 2980 2979
TRGL 2949 2950 2982
TRGL 2948 2981 2980
TRGL 2950 2951 2983
TRGL 2949 2982 2981
TRGL 2951 2952 2984
TRGL 2950 2983 2982
TRGL 2952 2953 2985
TRGL 2985 2984 2952
TRGL 3050 3017 3018
TRGL 2954 2986 2953
TRGL 3082 3049 3050
TRGL 2955 2987 2954
TRGL 3083 3050 3051
TRGL 2988 2987 2955
TRGL 3019 3018 2985
TRGL 2956 2988 2955
TRGL 3020 3019 2987
TRGL 189 2989 2956
TRGL 3022 3021 2989
TRGL 2959 2991 2958
TRGL 817 816 2990
TRGL 2960 2993 2959
TRGL 3023 825 824
TRGL 2994 3026 2993
TRGL 2991 2959 2992
TRGL 2959 2993 2992
TRGL 2962 2963 2995
TRGL 2961 2994 2993
TRGL 2964 2965 2997
TRGL 2961 2995 2994
TRGL 2965 2966 2999
TRGL 2963 2996 2995
TRGL 2966 2967 2999
TRGL 894 893 3250
TRGL 2996 2963 2997
TRGL 3034 3001 3002
TRGL 2997 2965 2998
TRGL 2971 3004 2970
TRGL 908 907 3314
TRGL 2967 3000 2999
TRGL 2971 2972 3004
TRGL 2967 3001 3000
TRGL 2972 2973 3005
TRGL 2974 3007 2973
TRGL 939 938 3408
TRGL 2969 3003 3002
TRGL 2974 2975 3008
TRGL 3103 3070 3071
TRGL 3003 2970 3004
TRGL 3349 3317 3318
TRGL 3004 2972 3005
TRGL 2973 3006 3005
TRGL 2977 2978 3011
TRGL 2973 3007 3006
TRGL 3042 3009 3010
TRGL 2974 3008 3007
TRGL 2978 2979 3012
TRGL 3039 3038 3006
TRGL 3008 2976 3009
TRGL 3040 3039 3006
TRGL 3009 2977 3010
TRGL 3042 3041 3009
TRGL 3010 2977 3011
TRGL 3043 3042 3010
TRGL 3011 2978 3012
TRGL 3044 3043 3010
TRGL 3012 2980 3013
TRGL 3109 3076 3077
TRGL 3013 2981 3014
TRGL 2982 3015 3014
TRGL 2984 2985 3017
TRGL 2982 3016 3015
TRGL 2985 2986 3019
TRGL 2984 3017 3016
TRGL 3052 3019 3020
TRGL 2985 3018 3017
TRGL 2986 2987 3019
TRGL 2988 3020 2987
TRGL 3118 3085 3086
TRGL 3021 3020 2988
TRGL 3150 3117 3118
TRGL 2989 3021 2988
TRGL 3022 3054 3021
TRGL 189 3022 2989
TRGL 188 3055 3022
TRGL 2992 3024 2991
TRGL 826 825 3023
TRGL 833 832 3056
TRGL 2992 2993 3026
TRGL 2992 3025 3024
TRGL 2994 2995 3028
TRGL 2996 3028 2995
TRGL 857 3153 858
TRGL 874 873 3185
TRGL 3026 2994 3027
TRGL 2999 3032 2998
TRGL 3062 3063 3095
TRGL 3000 3032 2999
TRGL 3158 3126 3127
TRGL 902 3282 903
TRGL 3029 2996 3030
TRGL 3067 3034 3035
TRGL 3030 2998 3031
TRGL 2998 3032 3031
TRGL 3003 3004 3037
TRGL 3000 3033 3032
TRGL 3004 3005 3037
TRGL 3196 3163 3164
TRGL 3033 3000 3034
TRGL 3002 3035 3034
TRGL 3006 3007 3040
TRGL 3130 3129 3097
TRGL 3035 3002 3036
TRGL 3003 3037 3036
TRGL 3008 3009 3041
TRGL 3290 3257 3258
TRGL 3037 3005 3038
TRGL 3011 3044 3010
TRGL 951 950 3470
TRGL 3041 3040 3007
TRGL 3101 3100 3068
TRGL 3012 3045 3011
TRGL 3102 3101 3069
TRGL 3013 3045 3012
TRGL 3103 3102 3070
TRGL 3014 3046 3013
TRGL 3108 3075 3076
TRGL 3015 3047 3014
TRGL 3502 3471 3472
TRGL 3076 3075 3043
TRGL 3044 3011 3045
TRGL 3077 3076 3043
TRGL 3045 3013 3046
TRGL 3078 3077 3044
TRGL 3046 3014 3047
TRGL 3143 3110 3111
TRGL 3047 3015 3048
TRGL 3015 3049 3048
TRGL 3085 3051 3052
TRGL 3017 3050 3049
TRGL 3018 3019 3052
TRGL 3114 3113 3081
TRGL 3050 3018 3051
TRGL 3018 3052 3051
TRGL 3020 3021 3053
TRGL 3020 3053 3052
TRGL 3151 3119 3120
TRGL 3021 3054 3053
TRGL 3055 3088 3087
TRGL 3022 3055 3054
TRGL 3088 187 3120
TRGL 833 3056 834
TRGL 3024 3025 3057
TRGL 842 841 3089
TRGL 3025 3026 3059
TRGL 3060 3092 3059
TRGL 3057 3025 3058
TRGL 3029 3061 3028
TRGL 867 3186 868
TRGL 884 883 3217
TRGL 3059 3027 3060
TRGL 3032 3065 3031
TRGL 3095 3096 3128
TRGL 3033 3065 3032
TRGL 3128 3160 3127
TRGL 3313 3314 912
TRGL 3062 3029 3063
TRGL 3036 3069 3035
TRGL 3096 3095 3063
TRGL 3031 3065 3064
TRGL 3036 3037 3070
TRGL 3033 3066 3065
TRGL 3037 3038 3070
TRGL 3033 3067 3066
TRGL 3038 3039 3071
TRGL 3035 3068 3067
TRGL 3039 3040 3073
TRGL 3035 3069 3068
TRGL 3040 3041 3074
TRGL 3036 3070 3069
TRGL 3041 3042 3074
TRGL 962 961 3500
TRGL 3070 3038 3071
TRGL 3039 3072 3071
TRGL 3194 3193 3161
TRGL 3039 3073 3072
TRGL 3043 3044 3077
TRGL 3040 3074 3073
TRGL 3044 3045 3078
TRGL 3042 3075 3074
TRGL 3045 3046 3078
TRGL 3047 3079 3046
TRGL 3140 3108 3109
TRGL 3048 3080 3047
TRGL 3142 3109 3110
TRGL 3079 3078 3046
TRGL 3202 3169 3170
TRGL 3049 3082 3048
TRGL 3143 3111 3112
TRGL 3111 3110 3078
TRGL 3079 3047 3080
TRGL 3113 3112 3080
TRGL 3080 3048 3081
TRGL 3175 3143 3144
TRGL 3081 3048 3082
TRGL 3115 3114 3082
TRGL 3082 3050 3083
TRGL 3051 3084 3083
TRGL 3052 3053 3085
TRGL 3051 3085 3084
TRGL 3053 3054 3086
TRGL 3053 3086 3085
TRGL 3120 187 3152
TRGL 3054 3087 3086
TRGL 3054 3055 3087
TRGL 188 3088 3055
TRGL 188 187 3088
TRGL 842 3089 843
TRGL 3057 3058 3090
TRGL 851 850 3121
TRGL 3058 3059 3091
TRGL 3058 3091 3090
TRGL 3060 3061 3093
TRGL 3062 3094 3061
TRGL 877 3218 878
TRGL 3060 3093 3092
TRGL 3063 3064 3096
TRGL 902 3281 3282
TRGL 3093 3061 3094
TRGL 3066 3098 3065
TRGL 3160 3192 3159
TRGL 3068 3100 3067
TRGL 921 3345 3346
TRGL 3069 3101 3068
TRGL 3128 3127 3095
TRGL 3288 3255 3256
TRGL 3097 3065 3098
TRGL 3320 3287 3288
TRGL 3098 3066 3099
TRGL 3067 3100 3099
TRGL 3071 3072 3104
TRGL 3073 3105 3072
TRGL 3413 3382 3383
TRGL 3074 3106 3073
TRGL 3318 3317 3285
TRGL 3075 3107 3074
TRGL 3138 3105 3106
TRGL 964 963 3500
TRGL 3103 3071 3104
TRGL 3134 3133 3101
TRGL 3104 3072 3105
TRGL 3170 3137 3138
TRGL 3105 3073 3106
TRGL 3074 3107 3106
TRGL 3077 3078 3110
TRGL 3075 3108 3107
TRGL 3078 3079 3111
TRGL 3076 3109 3108
TRGL 3079 3080 3112
TRGL 3077 3110 3109
TRGL 3080 3081 3113
TRGL 3112 3111 3079
TRGL 3174 3142 3143
TRGL 3082 3114 3081
TRGL 3234 3202 3203
TRGL 3083 3115 3082
TRGL 3176 3144 3145
TRGL 3084 3116 3083
TRGL 3179 3146 3147
TRGL 3116 3115 3083
TRGL 3265 3264 3233
TRGL 3085 3117 3084
TRGL 3211 3178 3179
TRGL 3149 3148 3117
TRGL 3116 3084 3117
TRGL 3085 3118 3117
TRGL 3184 187 186
TRGL 3086 3119 3118
TRGL 3086 3087 3119
TRGL 3087 3120 3119
TRGL 3087 3088 3120
TRGL 851 3121 852
TRGL 3090 3091 3122
TRGL 3154 3122 3123
TRGL 3153 860 859
TRGL 3091 3123 3122
TRGL 3093 3094 3126
TRGL 3091 3124 3123
TRGL 3094 3095 3126
TRGL 3093 3125 3124
TRGL 3096 3097 3128
TRGL 911 3313 912
TRGL 3125 3093 3126
TRGL 3099 3130 3098
TRGL 3192 3223 3191
TRGL 3101 3132 3100
TRGL 930 929 3378
TRGL 3102 3134 3101
TRGL 3133 3164 3132
TRGL 3103 3135 3102
TRGL 3349 3350 3382
TRGL 3470 3471 3500
TRGL 3130 3099 3131
TRGL 3099 3132 3131
TRGL 3104 3105 3136
TRGL 3352 3320 3321
TRGL 3132 3101 3133
TRGL 3107 3139 3106
TRGL 964 3500 965
TRGL 3102 3135 3134
TRGL 3107 3108 3139
TRGL 3444 3473 3443
TRGL 3135 3104 3136
TRGL 3292 3260 3261
TRGL 3136 3105 3137
TRGL 3167 3166 3134
TRGL 3137 3105 3138
TRGL 3203 3170 3171
TRGL 3138 3106 3139
TRGL 3169 3168 3137
TRGL 3139 3108 3140
TRGL 3109 3141 3140
TRGL 3112 3113 3144
TRGL 3109 3142 3141
TRGL 3113 3114 3145
TRGL 3110 3143 3142
TRGL 3177 3145 3146
TRGL 3112 3144 3143
TRGL 3114 3115 3147
TRGL 3113 3145 3144
TRGL 3115 3116 3147
TRGL 3114 3146 3145
TRGL 3116 3117 3148
TRGL 3178 3177 3146
TRGL 3146 3114 3147
TRGL 3179 3178 3146
TRGL 3147 3116 3148
TRGL 3119 3150 3118
TRGL 3243 3211 3212
TRGL 3182 3150 3151
TRGL 3149 3117 3150
TRGL 3183 3151 3152
TRGL 3150 3119 3151
TRGL 3184 3152 187
TRGL 3151 3120 3152
TRGL 861 3153 862
TRGL 861 860 3153
TRGL 3186 3154 3155
TRGL 3185 870 869
TRGL 3123 3155 3154
TRGL 3125 3126 3158
TRGL 3282 896 895
TRGL 3155 3123 3156
TRGL 3125 3157 3156
TRGL 3128 3129 3160
TRGL 3125 3158 3157
TRGL 3129 3130 3162
TRGL 3127 3159 3158
TRGL 3130 3131 3162
TRGL 3127 3160 3159
TRGL 3131 3132 3164
TRGL 3134 3166 3133
TRGL 3165 3196 3164
TRGL 3135 3167 3134
TRGL 954 953 3470
TRGL 3131 3163 3162
TRGL 3135 3136 3167
TRGL 3137 3168 3136
TRGL 3530 3500 3501
TRGL 979 3560 980
TRGL 3164 3133 3165
TRGL 3133 3166 3165
TRGL 3138 3139 3171
TRGL 3140 3171 3139
TRGL 973 3530 974
TRGL 3136 3168 3167
TRGL 3140 3141 3172
TRGL 3170 3169 3137
TRGL 3203 3171 3172
TRGL 3142 3174 3141
TRGL 984 3560 985
TRGL 3200 3199 3168
TRGL 3170 3138 3171
TRGL 3235 3203 3204
TRGL 3171 3140 3172
TRGL 3203 3202 3170
TRGL 3172 3141 3173
TRGL 3204 3203 3172
TRGL 3173 3141 3174
TRGL 3205 3204 3173
TRGL 3174 3143 3175
TRGL 3206 3205 3173
TRGL 3175 3144 3176
TRGL 3145 3177 3176
TRGL 3147 3148 3179
TRGL 3149 3180 3148
TRGL 3242 3210 3211
TRGL 3180 3179 3148
TRGL 3268 3267 3236
TRGL 3150 3182 3149
TRGL 3244 3212 3213
TRGL 3213 3212 3181
TRGL 3180 3149 3181
TRGL 3243 3242 3211
TRGL 3181 3149 3182
TRGL 3215 3183 3184
TRGL 3182 3151 3183
TRGL 3216 3184 186
TRGL 3183 3152 3184
TRGL 871 3185 872
TRGL 871 870 3185
TRGL 880 879 3217
TRGL 3155 3156 3188
TRGL 3155 3187 3186
TRGL 3157 3158 3190
TRGL 3314 906 905
TRGL 3187 3155 3188
TRGL 3157 3189 3188
TRGL 3160 3161 3192
TRGL 3162 3194 3161
TRGL 3378 929 3377
TRGL 3159 3191 3190
TRGL 3162 3163 3194
TRGL 3410 3409 3379
TRGL 3191 3159 3192
TRGL 3166 3198 3165
TRGL 3197 3228 3196
TRGL 3167 3199 3166
TRGL 3412 3413 3444
TRGL 969 968 3530
TRGL 3194 3163 3195
TRGL 3169 3200 3168
TRGL 975 3560 976
TRGL 3292 3293 3324
TRGL 3196 3165 3197
TRGL 3263 3231 3232
TRGL 3197 3165 3198
TRGL 981 3560 982
TRGL 3198 3166 3199
TRGL 3173 3204 3172
TRGL 3562 3532 3533
TRGL 3169 3201 3200
TRGL 3232 3231 3200
TRGL 3169 3202 3201
TRGL 3173 3174 3206
TRGL 3175 3206 3174
TRGL 3533 3534 3563
TRGL 3176 3207 3175
TRGL 3267 3234 3235
TRGL 3177 3208 3176
TRGL 3264 3263 3232
TRGL 3207 3206 3175
TRGL 3594 3563 3564
TRGL 3178 3209 3177
TRGL 3270 3238 3239
TRGL 3238 3237 3206
TRGL 3207 3176 3208
TRGL 3177 3209 3208
TRGL 3179 3180 3211
TRGL 3178 3210 3209
TRGL 3180 3181 3212
TRGL 3178 3211 3210
TRGL 3334 3302 3303
TRGL 3180 3212 3211
TRGL 3181 3182 3214
TRGL 3183 3214 3182
TRGL 3308 3276 3277
TRGL 3246 3245 3214
TRGL 3213 3181 3214
TRGL 3247 3246 3215
TRGL 3214 3183 3215
TRGL 3248 3216 186
TRGL 3215 3184 3216
TRGL 880 3217 881
TRGL 878 3218 3217
TRGL 3188 3219 3187
TRGL 3249 891 890
TRGL 3221 3252 3220
TRGL 3218 3187 3219
TRGL 3346 915 914
TRGL 3219 3188 3220
TRGL 3189 3221 3220
TRGL 3192 3193 3224
TRGL 3190 3222 3221
TRGL 3193 3194 3225
TRGL 3195 3226 3194
TRGL 3350 3318 3319
TRGL 3192 3224 3223
TRGL 3195 3196 3227
TRGL 3193 3225 3224
TRGL 3197 3198 3229
TRGL 3194 3226 3225
TRGL 3198 3199 3230
TRGL 3200 3231 3199
TRGL 3351 3350 3319
TRGL 3196 3228 3227
TRGL 3200 3201 3232
TRGL 3197 3229 3228
TRGL 3201 3202 3233
TRGL 989 3590 990
TRGL 3229 3198 3230
TRGL 991 3590 992
TRGL 3230 3199 3231
TRGL 3205 3236 3204
TRGL 1003 1002 3619
TRGL 3201 3233 3232
TRGL 3267 3235 3236
TRGL 3202 3234 3233
TRGL 3205 3206 3237
TRGL 3203 3235 3234
TRGL 3206 3207 3238
TRGL 3204 3236 3235
TRGL 3207 3208 3239
TRGL 3205 3237 3236
TRGL 3208 3209 3240
TRGL 3239 3238 3207
TRGL 3298 3297 3265
TRGL 3210 3241 3209
TRGL 3302 3270 3271
TRGL 3270 3269 3237
TRGL 3239 3208 3240
TRGL 3272 3271 3240
TRGL 3240 3209 3241
TRGL 3273 3272 3241
TRGL 3241 3210 3242
TRGL 3244 3243 3212
TRGL 3597 3625 3596
TRGL 3214 3245 3213
TRGL 3339 3306 3307
TRGL 3213 3245 3244
TRGL 3214 3215 3246
TRGL 3216 3247 3215
TRGL 3277 3276 3245
TRGL 3248 3247 3216
TRGL 3278 3277 3245
TRGL 185 3312 186
TRGL 3280 3279 3248
TRGL 3250 3249 888
TRGL 892 891 3249
TRGL 3220 3252 3219
TRGL 3281 900 899
TRGL 3283 3282 3251
TRGL 3250 3219 3251
TRGL 3378 923 3346
TRGL 3251 3219 3252
TRGL 3225 3256 3224
TRGL 3408 938 937
TRGL 3226 3258 3225
TRGL 944 3440 945
TRGL 3227 3258 3226
TRGL 3382 3350 3351
TRGL 3228 3260 3227
TRGL 963 962 3500
TRGL 3230 3262 3229
TRGL 3384 3352 3353
TRGL 3231 3263 3230
TRGL 3289 3288 3257
TRGL 3321 3320 3289
TRGL 3258 3227 3259
TRGL 3227 3260 3259
TRGL 3232 3233 3264
TRGL 3229 3261 3260
TRGL 3233 3234 3266
TRGL 3564 3534 3535
TRGL 3261 3229 3262
TRGL 3619 1001 1000
TRGL 3262 3230 3263
TRGL 3237 3268 3236
TRGL 1008 1007 3648
TRGL 3266 3265 3233
TRGL 1015 3677 1016
TRGL 3238 3270 3237
TRGL 3355 3354 3323
TRGL 3296 3295 3264
TRGL 3266 3234 3267
TRGL 3240 3271 3239
TRGL 3593 3594 3623
TRGL 3237 3269 3268
TRGL 3240 3241 3272
TRGL 3271 3270 3239
TRGL 3334 3301 3302
TRGL 3242 3273 3241
TRGL 3360 3359 3328
TRGL 3243 3275 3242
TRGL 3335 3303 3304
TRGL 3244 3275 3243
TRGL 3337 3305 3306
TRGL 3242 3274 3273
TRGL 3244 3245 3276
TRGL 3242 3275 3274
TRGL 3310 3277 3278
TRGL 3244 3276 3275
TRGL 3245 3246 3278
TRGL 3247 3278 3246
TRGL 3403 3371 3372
TRGL 3279 3278 3247
TRGL 3309 3308 3277
TRGL 3248 3279 3247
TRGL 3310 3309 3277
TRGL 186 3280 3248
TRGL 3312 3311 3280
TRGL 3282 3281 897
TRGL 901 900 3281
TRGL 3313 908 3314
TRGL 3313 909 908
TRGL 3253 3284 3252
TRGL 3346 922 921
TRGL 3409 933 932
TRGL 3283 3251 3284
TRGL 3440 943 3439
TRGL 3284 3253 3285
TRGL 3349 3348 3317
TRGL 3285 3253 3286
TRGL 3259 3290 3258
TRGL 970 3530 971
TRGL 3255 3288 3287
TRGL 3259 3260 3292
TRGL 3262 3294 3261
TRGL 3561 3531 3532
TRGL 3263 3295 3262
TRGL 3590 987 986
TRGL 3264 3295 3263
TRGL 3619 3590 3591
TRGL 3259 3292 3291
TRGL 3264 3265 3296
TRGL 3261 3293 3292
TRGL 3265 3266 3298
TRGL 3261 3294 3293
TRGL 3266 3267 3299
TRGL 3262 3295 3294
TRGL 3267 3268 3299
TRGL 3297 3296 3265
TRGL 3507 3536 3506
TRGL 3269 3300 3268
TRGL 3650 3621 3622
TRGL 3270 3302 3269
TRGL 3387 3386 3355
TRGL 3328 3327 3296
TRGL 3298 3266 3299
TRGL 3268 3300 3299
TRGL 3271 3272 3303
TRGL 3269 3301 3300
TRGL 3272 3273 3304
TRGL 3269 3302 3301
TRGL 3336 3304 3305
TRGL 3271 3303 3302
TRGL 3273 3274 3305
TRGL 3272 3304 3303
TRGL 3274 3275 3307
TRGL 3273 3305 3304
TRGL 3275 3276 3307
TRGL 3337 3336 3305
TRGL 3305 3274 3306
TRGL 3368 3367 3336
TRGL 3306 3274 3307
TRGL 3340 3308 3309
TRGL 3307 3276 3308
TRGL 3279 3310 3278
TRGL 3406 3373 3374
TRGL 3311 3310 3279
TRGL 3311 185 3343
TRGL 3280 3311 3279
TRGL 3437 3405 3406
TRGL 186 3312 3280
TRGL 185 3311 3312
TRGL 910 3313 911
TRGL 910 909 3313
TRGL 3345 917 3346
TRGL 3345 918 917
TRGL 3283 3315 3314
TRGL 3284 3285 3316
TRGL 3409 3410 3440
TRGL 3315 3283 3316
TRGL 3470 953 952
TRGL 3316 3285 3317
TRGL 3290 3322 3289
TRGL 970 969 3530
TRGL 3287 3319 3318
TRGL 3290 3291 3322
TRGL 3560 3530 3531
TRGL 3319 3287 3320
TRGL 3294 3326 3293
TRGL 3502 3501 3471
TRGL 3295 3327 3294
TRGL 3447 3476 3446
TRGL 3296 3327 3295
TRGL 3648 3619 3620
TRGL 3297 3328 3296
TRGL 1011 3648 1012
TRGL 3293 3325 3324
TRGL 3297 3298 3330
TRGL 3293 3326 3325
TRGL 3298 3299 3331
TRGL 3294 3327 3326
TRGL 3299 3300 3331
TRGL 3329 3328 3297
TRGL 3451 3480 3450
TRGL 3301 3332 3300
TRGL 3506 3505 3475
TRGL 3359 3358 3327
TRGL 3329 3297 3330
TRGL 3567 3537 3538
TRGL 3330 3298 3331
TRGL 3362 3361 3330
TRGL 3331 3300 3332
TRGL 3363 3362 3331
TRGL 3332 3301 3333
TRGL 3426 3395 3396
TRGL 3333 3301 3334
TRGL 3365 3364 3333
TRGL 3334 3303 3335
TRGL 3366 3365 3334
TRGL 3335 3304 3336
TRGL 3308 3339 3307
TRGL 3429 3398 3399
TRGL 3369 3368 3337
TRGL 3337 3306 3338
TRGL 3370 3369 3338
TRGL 3338 3306 3339
TRGL 3308 3340 3339
TRGL 3309 3310 3342
TRGL 3309 3341 3340
TRGL 3310 3311 3342
TRGL 3309 3342 3341
TRGL 3437 3406 3407
TRGL 3311 3343 3342
TRGL 3344 3376 3375
TRGL 185 3344 3343
TRGL 3376 184 3407
TRGL 919 3345 920
TRGL 919 918 3345
TRGL 3377 926 3378
TRGL 3377 927 926
TRGL 3317 3348 3316
TRGL 3379 3409 3378
TRGL 3470 947 3440
TRGL 3347 3316 3348
TRGL 3320 3351 3319
TRGL 960 3500 961
TRGL 3322 3353 3321
TRGL 979 978 3560
TRGL 3323 3354 3322
TRGL 980 3560 981
TRGL 3324 3355 3323
TRGL 3560 3561 3590
TRGL 3321 3353 3352
TRGL 3325 3326 3357
TRGL 3327 3358 3326
TRGL 1007 1006 3648
TRGL 3328 3359 3327
TRGL 1018 3677 1019
TRGL 3677 1021 1020
TRGL 3355 3324 3356
TRGL 3325 3357 3356
TRGL 3329 3330 3361
TRGL 3326 3358 3357
TRGL 3330 3331 3362
TRGL 3332 3363 3331
TRGL 1028 3706 1029
TRGL 3361 3360 3329
TRGL 3482 3452 3453
TRGL 3333 3364 3332
TRGL 3536 3535 3505
TRGL 3334 3365 3333
TRGL 3565 3564 3535
TRGL 3335 3366 3334
TRGL 3424 3393 3394
TRGL 3332 3364 3363
TRGL 3335 3336 3367
TRGL 3337 3368 3336
TRGL 3427 3396 3397
TRGL 3367 3366 3335
TRGL 3429 3397 3398
TRGL 3338 3369 3337
TRGL 3765 3737 3738
TRGL 3339 3370 3338
TRGL 3430 3399 3400
TRGL 3340 3371 3339
TRGL 3432 3401 3402
TRGL 3371 3370 3339
TRGL 3461 3430 3431
TRGL 3341 3372 3340
TRGL 3434 3403 3404
TRGL 3340 3372 3371
TRGL 3341 3342 3373
TRGL 3341 3373 3372
TRGL 3342 3343 3374
TRGL 3342 3374 3373
TRGL 3407 184 3438
TRGL 3343 3375 3374
TRGL 3343 3344 3375
TRGL 185 3376 3344
TRGL 185 184 3376
TRGL 928 3377 929
TRGL 928 927 3377
TRGL 936 935 3408
TRGL 3347 3348 3380
TRGL 3347 3379 3378
TRGL 3348 3349 3380
TRGL 3500 956 955
TRGL 3379 3347 3380
TRGL 3349 3381 3380
TRGL 3351 3352 3384
TRGL 3349 3382 3381
TRGL 3353 3354 3386
TRGL 3415 3416 3446
TRGL 3382 3351 3383
TRGL 3356 3388 3355
TRGL 999 3619 1000
TRGL 3353 3385 3384
TRGL 3357 3358 3390
TRGL 3650 3620 3621
TRGL 3385 3353 3386
TRGL 3360 3391 3359
TRGL 1027 3706 1028
TRGL 3355 3388 3387
TRGL 3360 3361 3392
TRGL 3357 3389 3388
TRGL 3361 3362 3393
TRGL 3357 3390 3389
TRGL 3362 3363 3395
TRGL 3358 3391 3390
TRGL 3363 3364 3395
TRGL 3360 3392 3391
TRGL 3426 3394 3395
TRGL 3361 3393 3392
TRGL 3364 3365 3396
TRGL 3362 3394 3393
TRGL 3365 3366 3398
TRGL 3362 3395 3394
TRGL 3366 3367 3398
TRGL 3364 3396 3395
TRGL 3367 3368 3399
TRGL 3365 3397 3396
TRGL 3368 3369 3400
TRGL 3365 3398 3397
TRGL 3431 3400 3401
TRGL 3367 3399 3398
TRGL 3369 3370 3401
TRGL 3368 3400 3399
TRGL 3370 3371 3403
TRGL 3431 3430 3400
TRGL 3400 3369 3401
TRGL 3370 3402 3401
TRGL 3465 3433 3434
TRGL 3370 3403 3402
TRGL 3372 3373 3404
TRGL 3435 3404 3405
TRGL 3403 3372 3404
TRGL 3373 3405 3404
TRGL 3469 184 183
TRGL 3373 3406 3405
TRGL 3374 3375 3406
TRGL 3375 3407 3406
TRGL 3375 3376 3407
TRGL 936 3408 937
TRGL 935 3409 3408
TRGL 941 3409 942
TRGL 3379 3380 3411
TRGL 3381 3411 3380
TRGL 3441 3470 3440
TRGL 3530 965 3500
TRGL 3410 3379 3411
TRGL 3381 3412 3411
TRGL 3383 3384 3415
TRGL 988 3590 989
TRGL 3412 3381 3413
TRGL 3387 3417 3386
TRGL 3503 3502 3473
TRGL 3383 3415 3414
TRGL 3387 3388 3419
TRGL 3385 3416 3415
TRGL 3389 3390 3421
TRGL 3391 3422 3390
TRGL 3677 3706 1023
TRGL 3392 3422 3391
TRGL 1036 3735 1037
TRGL 3387 3419 3418
TRGL 3392 3393 3423
TRGL 3454 3423 3424
TRGL 3419 3389 3420
TRGL 3763 3735 3736
TRGL 3420 3389 3421
TRGL 3791 14 13
TRGL 3421 3390 3422
TRGL 3451 3450 3420
TRGL 3422 3392 3423
TRGL 3452 3451 3420
TRGL 3423 3393 3424
TRGL 3453 3452 3421
TRGL 3424 3394 3425
TRGL 3455 3454 3424
TRGL 3425 3394 3426
TRGL 3456 3455 3425
TRGL 3426 3396 3427
TRGL 3457 3456 3425
TRGL 3427 3397 3428
TRGL 3485 3484 3455
TRGL 3428 3397 3429
TRGL 3459 3458 3428
TRGL 3429 3399 3430
TRGL 3403 3434 3402
TRGL 3520 3489 3490
TRGL 3489 3488 3459
TRGL 3431 3401 3432
TRGL 3463 3462 3432
TRGL 3432 3402 3433
TRGL 3464 3463 3433
TRGL 3433 3402 3434
TRGL 3493 3492 3463
TRGL 3434 3404 3435
TRGL 3468 3436 3437
TRGL 3435 3405 3436
TRGL 3468 3437 3438
TRGL 3436 3405 3437
TRGL 3469 3438 184
TRGL 3437 3407 3438
TRGL 3409 3440 942
TRGL 942 3440 3439
TRGL 3411 3442 3410
TRGL 3470 949 948
TRGL 3410 3441 3440
TRGL 3411 3412 3442
TRGL 3414 3444 3413
TRGL 3530 975 974
TRGL 3412 3443 3442
TRGL 3414 3415 3446
TRGL 997 3619 998
TRGL 3443 3412 3444
TRGL 3536 3505 3506
TRGL 3444 3414 3445
TRGL 3677 1018 1017
TRGL 3445 3414 3446
TRGL 3416 3447 3446
TRGL 3420 3421 3452
TRGL 3416 3448 3447
TRGL 3421 3422 3453
TRGL 3418 3449 3448
TRGL 3422 3423 3453
TRGL 9 8 3763
TRGL 3449 3418 3450
TRGL 3425 3455 3424
TRGL 12 3791 13
TRGL 3426 3457 3425
TRGL 3509 3508 3479
TRGL 3454 3453 3423
TRGL 3627 3598 3599
TRGL 3427 3457 3426
TRGL 17 3791 18
TRGL 3428 3458 3427
TRGL 3656 3626 3627
TRGL 3429 3460 3428
TRGL 3514 3484 3485
TRGL 3430 3460 3429
TRGL 3515 3485 3486
TRGL 3486 3485 3456
TRGL 3457 3427 3458
TRGL 3460 3459 3428
TRGL 3518 3488 3489
TRGL 3432 3462 3431
TRGL 3766 3767 3794
TRGL 3430 3461 3460
TRGL 3432 3433 3463
TRGL 3491 3490 3461
TRGL 3461 3431 3462
TRGL 3435 3465 3434
TRGL 3550 3520 3521
TRGL 3465 3464 3433
TRGL 3552 3522 3523
TRGL 3436 3466 3435
TRGL 3525 3495 3496
TRGL 3496 3495 3466
TRGL 3465 3435 3466
TRGL 3524 3523 3494
TRGL 3466 3436 3467
TRGL 3498 3468 3469
TRGL 3467 3436 3468
TRGL 3499 3469 183
TRGL 3468 3438 3469
TRGL 3442 3471 3441
TRGL 3500 959 958
TRGL 3441 3471 3470
TRGL 3442 3443 3472
TRGL 983 982 3560
TRGL 3471 3442 3472
TRGL 3443 3473 3472
TRGL 3445 3446 3475
TRGL 3476 3477 3506
TRGL 3473 3444 3474
TRGL 3565 3535 3536
TRGL 3474 3445 3475
TRGL 3450 3479 3449
TRGL 1026 3706 1027
TRGL 3447 3477 3476
TRGL 3451 3452 3481
TRGL 4 3763 5
TRGL 3477 3448 3478
TRGL 3449 3479 3478
TRGL 3453 3454 3483
TRGL 3450 3480 3479
TRGL 3454 3455 3484
TRGL 3451 3481 3480
TRGL 3455 3456 3485
TRGL 3452 3482 3481
TRGL 3456 3457 3486
TRGL 3453 3483 3482
TRGL 3629 3599 3600
TRGL 3454 3484 3483
TRGL 3457 3458 3487
TRGL 3459 3488 3458
TRGL 3793 3765 3766
TRGL 3460 3489 3459
TRGL 3544 3514 3515
TRGL 3457 3487 3486
TRGL 3460 3461 3490
TRGL 3458 3488 3487
TRGL 3461 3462 3491
TRGL 3490 3489 3460
TRGL 3548 3518 3519
TRGL 3463 3492 3462
TRGL 3550 3519 3520
TRGL 3464 3493 3463
TRGL 51 50 3903
TRGL 3462 3492 3491
TRGL 3464 3465 3494
TRGL 3466 3495 3465
TRGL 3553 3523 3524
TRGL 3464 3494 3493
TRGL 3555 3524 3525
TRGL 3465 3495 3494
TRGL 3466 3467 3496
TRGL 3468 3497 3467
TRGL 3585 3555 3556
TRGL 3527 3526 3497
TRGL 3496 3467 3497
TRGL 3528 3527 3497
TRGL 3497 3468 3498
TRGL 3529 3499 183
TRGL 3498 3469 3499
TRGL 967 966 3530
TRGL 3530 966 965
TRGL 3471 3501 3500
TRGL 3472 3473 3502
TRGL 3475 3504 3474
TRGL 3590 991 990
TRGL 3476 3506 3475
TRGL 1003 3619 3648
TRGL 1016 3677 1017
TRGL 3503 3473 3504
TRGL 3596 3565 3566
TRGL 3504 3475 3505
TRGL 3480 3510 3479
TRGL 3706 3707 3735
TRGL 11 3791 12
TRGL 3506 3477 3507
TRGL 3483 3513 3482
TRGL 3537 3536 3507
TRGL 3484 3513 3483
TRGL 3791 19 18
TRGL 3600 3570 3571
TRGL 3509 3479 3510
TRGL 3739 3767 3738
TRGL 3510 3481 3511
TRGL 3481 3512 3511
TRGL 3486 3487 3517
TRGL 3482 3513 3512
TRGL 3545 3515 3516
TRGL 3484 3514 3513
TRGL 3487 3488 3517
TRGL 3542 3541 3511
TRGL 3514 3485 3515
TRGL 3543 3542 3512
TRGL 3515 3486 3516
TRGL 3486 3517 3516
TRGL 3490 3491 3520
TRGL 3488 3518 3517
TRGL 3491 3492 3521
TRGL 3489 3519 3518
TRGL 3551 3521 3522
TRGL 3489 3520 3519
TRGL 3492 3493 3522
TRGL 3491 3521 3520
TRGL 3493 3494 3523
TRGL 3492 3522 3521
TRGL 3494 3495 3525
TRGL 3578 3577 3548
TRGL 3522 3493 3523
TRGL 3525 3524 3494
TRGL 3612 3582 3583
TRGL 3497 3526 3496
TRGL 3586 3556 3557
TRGL 3496 3526 3525
TRGL 3497 3498 3528
TRGL 3499 3528 3498
TRGL 3556 3555 3526
TRGL 3529 3528 3499
TRGL 3557 3556 3527
TRGL 182 3589 183
TRGL 3559 3558 3529
TRGL 3502 3532 3501
TRGL 3560 977 976
TRGL 988 987 3590
TRGL 3530 3501 3531
TRGL 3501 3532 3531
TRGL 3504 3505 3534
TRGL 3648 3677 1013
TRGL 3532 3503 3533
TRGL 1025 3706 1026
TRGL 3533 3503 3534
TRGL 3509 3538 3508
TRGL 3622 3621 3593
TRGL 3510 3540 3509
TRGL 5 3763 6
TRGL 3512 3542 3511
TRGL 3708 3707 3678
TRGL 3572 3541 3542
TRGL 3537 3507 3538
TRGL 3514 3543 3513
TRGL 3601 3629 3600
TRGL 38 37 3847
TRGL 3539 3509 3540
TRGL 3765 3764 3736
TRGL 3540 3511 3541
TRGL 3517 3547 3516
TRGL 3847 35 34
TRGL 3544 3543 3514
TRGL 44 3875 45
TRGL 3518 3547 3517
TRGL 3794 3795 3823
TRGL 3572 3571 3541
TRGL 3544 3515 3545
TRGL 3573 3572 3543
TRGL 3545 3516 3546
TRGL 3575 3574 3545
TRGL 3546 3516 3547
TRGL 3576 3575 3546
TRGL 3547 3518 3548
TRGL 3577 3576 3547
TRGL 3548 3519 3549
TRGL 3850 3851 3879
TRGL 3549 3519 3550
TRGL 3580 3579 3550
TRGL 3550 3521 3551
TRGL 3581 3580 3551
TRGL 3551 3522 3552
TRGL 3523 3553 3552
TRGL 3613 3583 3584
TRGL 3524 3554 3553
TRGL 3525 3526 3555
TRGL 3524 3555 3554
TRGL 3526 3527 3556
TRGL 3528 3558 3527
TRGL 3618 3587 3588
TRGL 3558 3557 3527
TRGL 3673 3643 3644
TRGL 3529 3558 3528
TRGL 3588 3587 3558
TRGL 183 3559 3529
TRGL 3589 3588 3559
TRGL 986 985 3590
TRGL 3590 985 3560
TRGL 997 996 3619
TRGL 3560 3531 3561
TRGL 1010 1009 3648
TRGL 3561 3532 3562
TRGL 3677 1023 1022
TRGL 3562 3533 3563
TRGL 3566 3567 3596
TRGL 3563 3534 3564
TRGL 3539 3568 3538
TRGL 3651 3650 3622
TRGL 3764 3791 3763
TRGL 3565 3536 3566
TRGL 24 23 3819
TRGL 3566 3537 3567
TRGL 3602 3571 3572
TRGL 3567 3538 3568
TRGL 40 3875 41
TRGL 3568 3539 3569
TRGL 3540 3570 3569
TRGL 3544 3545 3574
TRGL 3541 3571 3570
TRGL 3545 3546 3575
TRGL 3547 3576 3546
TRGL 3631 3602 3603
TRGL 3574 3573 3544
TRGL 3658 3659 3687
TRGL 3548 3577 3547
TRGL 3744 3714 3715
TRGL 3549 3578 3548
TRGL 3632 3603 3604
TRGL 3550 3579 3549
TRGL 3633 3604 3605
TRGL 3551 3580 3550
TRGL 3632 3631 3603
TRGL 3579 3578 3549
TRGL 3634 3633 3605
TRGL 3552 3581 3551
TRGL 3690 3661 3662
TRGL 3553 3582 3552
TRGL 3639 3609 3610
TRGL 3554 3583 3553
TRGL 3660 3659 3630
TRGL 3552 3582 3581
TRGL 3554 3555 3584
TRGL 3612 3611 3582
TRGL 3582 3553 3583
TRGL 3640 3639 3611
TRGL 3583 3554 3584
TRGL 3615 3585 3586
TRGL 3584 3555 3585
TRGL 3556 3586 3585
TRGL 3618 3588 182
TRGL 3557 3587 3586
TRGL 3557 3558 3587
TRGL 3559 3588 3558
TRGL 3676 181 3705
TRGL 183 3589 3559
TRGL 182 3588 3589
TRGL 995 994 3619
TRGL 3619 994 3590
TRGL 3561 3591 3590
TRGL 3562 3563 3592
TRGL 3561 3592 3591
TRGL 3564 3565 3594
TRGL 3706 1032 1031
TRGL 3592 3563 3593
TRGL 3568 3598 3567
TRGL 4 3 3763
TRGL 3682 3653 3654
TRGL 3594 3565 3595
TRGL 3570 3600 3569
TRGL 22 3819 23
TRGL 26 3819 27
TRGL 3596 3567 3597
TRGL 3567 3598 3597
TRGL 3572 3573 3602
TRGL 3569 3599 3598
TRGL 3573 3574 3603
TRGL 3569 3600 3599
TRGL 3574 3575 3604
TRGL 3571 3601 3600
TRGL 3575 3576 3605
TRGL 3571 3602 3601
TRGL 3576 3577 3607
TRGL 3573 3603 3602
TRGL 3631 3630 3601
TRGL 3574 3604 3603
TRGL 3577 3578 3607
TRGL 3575 3605 3604
TRGL 3578 3579 3608
TRGL 3576 3606 3605
TRGL 3579 3580 3610
TRGL 3576 3607 3606
TRGL 3580 3581 3610
TRGL 3578 3608 3607
TRGL 3639 3610 3611
TRGL 3579 3609 3608
TRGL 3581 3582 3611
TRGL 3637 3636 3608
TRGL 3609 3579 3610
TRGL 3638 3637 3609
TRGL 3610 3581 3611
TRGL 3585 3615 3584
TRGL 3693 3692 3664
TRGL 3641 3640 3612
TRGL 3612 3583 3613
TRGL 3642 3641 3613
TRGL 3613 3584 3614
TRGL 3584 3615 3614
TRGL 3586 3587 3616
TRGL 3645 3616 3617
TRGL 3615 3586 3616
TRGL 3647 3617 3618
TRGL 3616 3587 3617
TRGL 3587 3618 3617
TRGL 182 181 3647
TRGL 1005 1004 3648
TRGL 3648 1004 1003
TRGL 3591 3620 3619
TRGL 3592 3593 3621
TRGL 3591 3621 3620
TRGL 3594 3595 3623
TRGL 3596 3625 3595
TRGL 3735 3763 1
TRGL 3593 3623 3622
TRGL 3597 3598 3627
TRGL 3712 3682 3683
TRGL 3623 3595 3624
TRGL 28 3819 29
TRGL 3624 3595 3625
TRGL 3597 3626 3625
TRGL 3601 3602 3631
TRGL 3660 3630 3631
TRGL 3626 3597 3627
TRGL 3684 3683 3655
TRGL 3627 3599 3628
TRGL 3687 3688 3716
TRGL 3628 3599 3629
TRGL 3606 3634 3605
TRGL 3661 3632 3633
TRGL 3607 3636 3606
TRGL 69 68 3959
TRGL 3633 3632 3604
TRGL 69 3959 70
TRGL 3608 3636 3607
TRGL 70 3959 71
TRGL 3609 3637 3608
TRGL 3665 3636 3637
TRGL 3715 3714 3685
TRGL 3634 3606 3635
TRGL 3716 3715 3686
TRGL 3635 3606 3636
TRGL 3612 3640 3611
TRGL 3692 3691 3663
TRGL 3639 3638 3609
TRGL 3694 3665 3666
TRGL 3613 3641 3612
TRGL 3749 3720 3721
TRGL 3614 3642 3613
TRGL 3722 3721 3693
TRGL 3615 3644 3614
TRGL 3699 3670 3671
TRGL 3643 3642 3614
TRGL 3723 3722 3693
TRGL 3616 3644 3615
TRGL 3728 3699 3700
TRGL 3673 3672 3643
TRGL 3643 3614 3644
TRGL 3702 3701 3673
TRGL 3644 3616 3645
TRGL 3676 3646 3647
TRGL 3645 3617 3646
TRGL 3617 3647 3646
TRGL 3618 182 3647
TRGL 1015 1014 3677
TRGL 3677 1014 1013
TRGL 1025 1024 3706
TRGL 3648 3620 3649
TRGL 3620 3650 3649
TRGL 3623 3624 3652
TRGL 3625 3654 3624
TRGL 9 3763 10
TRGL 3654 3655 3683
TRGL 3651 3622 3652
TRGL 3628 3656 3627
TRGL 31 3847 32
TRGL 3624 3654 3653
TRGL 3628 3629 3658
TRGL 3794 3793 3766
TRGL 3654 3626 3655
TRGL 56 55 3903
TRGL 3655 3626 3656
TRGL 64 63 3931
TRGL 3656 3628 3657
TRGL 3628 3658 3657
TRGL 3633 3634 3662
TRGL 3630 3659 3658
TRGL 3634 3635 3663
TRGL 3661 3660 3632
TRGL 3745 3746 3773
TRGL 3636 3665 3635
TRGL 3959 74 73
TRGL 3688 3687 3659
TRGL 3661 3633 3662
TRGL 3634 3663 3662
TRGL 3637 3638 3666
TRGL 3635 3664 3663
TRGL 3638 3639 3668
TRGL 3635 3665 3664
TRGL 3639 3640 3668
TRGL 3637 3666 3665
TRGL 3697 3668 3669
TRGL 3638 3667 3666
TRGL 3640 3641 3669
TRGL 3638 3668 3667
TRGL 3641 3642 3670
TRGL 3640 3669 3668
TRGL 3642 3643 3671
TRGL 3698 3697 3669
TRGL 3669 3641 3670
TRGL 3699 3698 3670
TRGL 3670 3642 3671
TRGL 3643 3672 3671
TRGL 3644 3645 3673
TRGL 3646 3674 3645
TRGL 3701 3700 3672
TRGL 3703 3702 3674
TRGL 3673 3645 3674
TRGL 3704 3703 3675
TRGL 3674 3646 3675
TRGL 3646 3676 3675
TRGL 3647 181 3676
TRGL 3650 3678 3649
TRGL 3706 1024 1023
TRGL 3651 3679 3650
TRGL 3735 1034 1033
TRGL 3650 3679 3678
TRGL 3652 3653 3681
TRGL 3791 20 19
TRGL 3679 3651 3680
TRGL 3683 3684 3712
TRGL 3680 3652 3681
TRGL 3653 3682 3681
TRGL 3656 3657 3685
TRGL 3654 3683 3682
TRGL 3657 3658 3686
TRGL 3660 3688 3659
TRGL 57 56 3903
TRGL 3656 3685 3684
TRGL 3660 3661 3689
TRGL 3906 3878 3879
TRGL 3685 3657 3686
TRGL 3658 3687 3686
TRGL 3662 3663 3691
TRGL 3664 3692 3663
TRGL 3747 3717 3718
TRGL 3660 3689 3688
TRGL 3987 84 83
TRGL 3661 3690 3689
TRGL 3664 3665 3693
TRGL 3717 3716 3688
TRGL 3690 3662 3691
TRGL 3667 3695 3666
TRGL 3989 3961 3962
TRGL 3668 3696 3667
TRGL 3750 3721 3722
TRGL 3721 3720 3692
TRGL 3693 3665 3694
TRGL 3666 3695 3694
TRGL 3780 3751 3752
TRGL 3667 3696 3695
TRGL 3669 3670 3698
TRGL 3724 3723 3695
TRGL 3696 3668 3697
TRGL 3672 3700 3671
TRGL 3778 3777 3750
TRGL 3700 3699 3671
TRGL 3757 3728 3729
TRGL 3673 3701 3672
TRGL 3836 3808 3809
TRGL 3674 3702 3673
TRGL 3785 3757 3758
TRGL 3675 3703 3674
TRGL 3786 3758 3759
TRGL 3676 3704 3675
TRGL 3731 3730 3701
TRGL 3705 3704 3676
TRGL 3733 3732 3704
TRGL 3734 3705 181
TRGL 3734 3733 3704
TRGL 3679 3708 3678
TRGL 3735 1032 3706
TRGL 3678 3707 3706
TRGL 3679 3680 3708
TRGL 3682 3710 3681
TRGL 3791 16 15
TRGL 3819 28 27
TRGL 3708 3680 3709
TRGL 3680 3710 3709
TRGL 3684 3685 3714
TRGL 3686 3715 3685
TRGL 3875 3903 48
TRGL 3687 3716 3686
TRGL 3825 3796 3797
TRGL 3684 3713 3712
TRGL 3688 3689 3718
TRGL 3684 3714 3713
TRGL 3689 3690 3718
TRGL 3691 3719 3690
TRGL 3800 3772 3773
TRGL 3692 3720 3691
TRGL 3960 3959 3932
TRGL 3718 3717 3688
TRGL 86 3987 87
TRGL 3693 3721 3692
TRGL 92 4015 93
TRGL 3690 3719 3718
TRGL 3693 3694 3723
TRGL 3691 3720 3719
TRGL 3694 3695 3723
TRGL 3696 3724 3695
TRGL 3777 3749 3750
TRGL 3697 3726 3696
TRGL 3778 3750 3751
TRGL 3698 3726 3697
TRGL 3755 3725 3726
TRGL 3725 3724 3696
TRGL 3755 3726 3727
TRGL 3699 3727 3698
TRGL 3779 3778 3751
TRGL 3753 3752 3724
TRGL 3725 3696 3726
TRGL 3698 3727 3726
TRGL 3700 3701 3729
TRGL 3699 3728 3727
TRGL 3701 3702 3731
TRGL 3700 3729 3728
TRGL 3760 3731 3732
TRGL 3701 3730 3729
TRGL 3702 3703 3731
TRGL 3732 3731 3703
TRGL 3789 3761 3762
TRGL 3704 3732 3703
TRGL 3895 3867 3868
TRGL 3705 3734 3704
TRGL 3762 3761 3733
TRGL 180 3734 181
TRGL 180 3762 3734
TRGL 1040 3735 1
TRGL 3707 3708 3737
TRGL 3707 3736 3735
TRGL 3708 3709 3737
TRGL 25 24 3819
TRGL 3736 3707 3737
TRGL 3709 3738 3737
TRGL 3711 3712 3741
TRGL 3714 3743 3713
TRGL 3769 3741 3742
TRGL 3931 59 58
TRGL 3739 3711 3740
TRGL 76 75 3959
TRGL 3740 3711 3741
TRGL 77 3987 78
TRGL 3741 3713 3742
TRGL 3713 3743 3742
TRGL 3718 3719 3747
TRGL 3714 3744 3743
TRGL 3719 3720 3748
TRGL 3825 3824 3796
TRGL 3744 3716 3745
TRGL 3771 3770 3743
TRGL 3745 3717 3746
TRGL 3772 3771 3743
TRGL 3746 3717 3747
TRGL 3719 3748 3747
TRGL 3722 3723 3752
TRGL 3724 3752 3723
TRGL 3803 3775 3776
TRGL 3721 3750 3749
TRGL 3724 3725 3753
TRGL 3777 3776 3749
TRGL 3750 3722 3751
TRGL 3830 3857 3829
TRGL 3751 3722 3752
TRGL 3754 3753 3725
TRGL 3783 3755 3756
TRGL 3728 3756 3727
TRGL 3784 3756 3757
TRGL 3811 3783 3784
TRGL 3754 3725 3755
TRGL 3727 3756 3755
TRGL 3729 3730 3758
TRGL 3728 3757 3756
TRGL 3915 3914 3887
TRGL 3729 3758 3757
TRGL 3730 3731 3760
TRGL 3788 3759 3760
TRGL 3758 3730 3759
TRGL 3730 3760 3759
TRGL 3790 3762 180
TRGL 3732 3761 3760
TRGL 3732 3733 3761
TRGL 3734 3762 3733
TRGL 3902 179 178
TRGL 11 10 3791
TRGL 3791 10 3763
TRGL 22 21 3819
TRGL 3763 3736 3764
TRGL 3740 3767 3739
TRGL 3847 34 33
TRGL 3875 44 43
TRGL 3765 3738 3766
TRGL 3769 3770 3797
TRGL 3766 3738 3767
TRGL 3740 3768 3767
TRGL 3743 3744 3772
TRGL 3740 3769 3768
TRGL 3744 3745 3772
TRGL 3747 3775 3746
TRGL 4015 87 3987
TRGL 3748 3775 3747
TRGL 3856 3827 3828
TRGL 3749 3776 3748
TRGL 3802 3774 3775
TRGL 4015 95 94
TRGL 3772 3745 3773
TRGL 3856 3828 3829
TRGL 3773 3746 3774
TRGL 3800 3799 3772
TRGL 3774 3746 3775
TRGL 3802 3801 3774
TRGL 3775 3748 3776
TRGL 3753 3780 3752
TRGL 3832 3804 3805
TRGL 3754 3781 3753
TRGL 3833 3805 3806
TRGL 3755 3783 3754
TRGL 3834 3806 3807
TRGL 3861 3833 3834
TRGL 3779 3751 3780
TRGL 3809 3781 3782
TRGL 3780 3753 3781
TRGL 3886 3885 3858
TRGL 3781 3754 3782
TRGL 3864 3836 3837
TRGL 3782 3754 3783
TRGL 3811 3810 3783
TRGL 3783 3756 3784
TRGL 3812 3811 3784
TRGL 3784 3757 3785
TRGL 3813 3812 3785
TRGL 3785 3758 3786
TRGL 3759 3787 3786
TRGL 3760 3761 3788
TRGL 3816 3788 3789
TRGL 3787 3759 3788
TRGL 3817 3789 3790
TRGL 3788 3761 3789
TRGL 3762 3790 3789
TRGL 180 179 3818
TRGL 21 3791 3819
TRGL 21 20 3791
TRGL 3821 3792 3793
TRGL 3791 3764 3792
TRGL 3768 3795 3767
TRGL 3847 3820 3848
TRGL 3769 3796 3768
TRGL 54 3903 55
TRGL 3767 3795 3794
TRGL 3770 3771 3798
TRGL 3772 3799 3771
TRGL 3878 3877 3850
TRGL 96 95 4015
TRGL 3796 3769 3797
TRGL 93 4015 94
TRGL 3797 3770 3798
TRGL 102 101 4043
TRGL 3798 3771 3799
TRGL 3801 3800 3773
TRGL 3962 3963 3990
TRGL 3777 3804 3776
TRGL 3910 3937 3909
TRGL 3778 3805 3777
TRGL 4043 106 105
TRGL 3775 3803 3802
TRGL 3778 3779 3806
TRGL 3776 3804 3803
TRGL 3779 3780 3807
TRGL 3777 3805 3804
TRGL 3780 3781 3808
TRGL 4070 115 114
TRGL 3805 3778 3806
TRGL 3779 3807 3806
TRGL 3782 3783 3810
TRGL 3834 3833 3806
TRGL 3807 3780 3808
TRGL 3781 3809 3808
TRGL 3839 3811 3812
TRGL 3782 3810 3809
TRGL 3784 3785 3812
TRGL 3786 3813 3785
TRGL 3841 3813 3814
TRGL 3787 3814 3786
TRGL 3867 3839 3840
TRGL 3788 3815 3787
TRGL 3868 3867 3840
TRGL 3841 3840 3813
TRGL 3813 3786 3814
TRGL 3843 3842 3815
TRGL 3814 3787 3815
TRGL 3844 3843 3815
TRGL 3815 3788 3816
TRGL 3871 3870 3843
TRGL 3816 3789 3817
TRGL 3790 3818 3817
TRGL 3790 180 3818
TRGL 30 3819 3847
TRGL 30 29 3819
TRGL 3849 3820 3821
TRGL 3819 3792 3820
TRGL 3875 3876 3903
TRGL 3820 3792 3821
TRGL 3931 65 64
TRGL 3821 3794 3822
TRGL 3799 3826 3798
TRGL 3853 3825 3826
TRGL 3800 3828 3799
TRGL 89 4015 90
TRGL 3801 3828 3800
TRGL 97 96 4015
TRGL 3798 3826 3825
TRGL 3802 3803 3831
TRGL 3799 3827 3826
TRGL 3803 3804 3831
TRGL 3964 3936 3937
TRGL 3827 3799 3828
TRGL 107 106 4043
TRGL 3828 3801 3829
TRGL 111 110 4070
TRGL 3829 3802 3830
TRGL 3859 3831 3832
TRGL 3830 3802 3831
TRGL 3804 3832 3831
TRGL 3807 3808 3836
TRGL 3859 3858 3830
TRGL 3832 3805 3833
TRGL 3810 3837 3809
TRGL 125 4122 126
TRGL 3807 3835 3834
TRGL 3810 3811 3839
TRGL 3862 3861 3834
TRGL 3835 3807 3836
TRGL 3863 3862 3835
TRGL 3836 3809 3837
TRGL 3810 3838 3837
TRGL 3812 3813 3840
TRGL 3866 3865 3838
TRGL 3838 3810 3839
TRGL 3812 3840 3839
TRGL 3814 3815 3842
TRGL 3842 3841 3814
TRGL 3922 3921 3894
TRGL 3816 3844 3815
TRGL 3898 3870 3871
TRGL 3817 3844 3816
TRGL 3900 3871 3872
TRGL 3845 3844 3817
TRGL 3927 3926 3899
TRGL 3818 3845 3817
TRGL 3929 3901 3902
TRGL 3818 3846 3845
TRGL 3818 179 3846
TRGL 39 3847 3875
TRGL 39 38 3847
TRGL 47 46 3875
TRGL 3821 3822 3849
TRGL 3820 3849 3848
TRGL 3823 3824 3851
TRGL 3822 3850 3849
TRGL 3824 3825 3853
TRGL 3822 3851 3850
TRGL 3826 3827 3854
TRGL 97 4015 4043
TRGL 3851 3824 3852
TRGL 103 102 4043
TRGL 3852 3824 3853
TRGL 3826 3854 3853
TRGL 3830 3831 3859
TRGL 3965 3937 3938
TRGL 3854 3827 3855
TRGL 3936 3935 3907
TRGL 3855 3827 3856
TRGL 3829 3857 3856
TRGL 3832 3833 3860
TRGL 115 4070 4096
TRGL 3857 3830 3858
TRGL 3835 3862 3834
TRGL 3883 3882 3855
TRGL 3832 3860 3859
TRGL 3835 3836 3864
TRGL 3887 3886 3858
TRGL 3860 3833 3861
TRGL 3838 3865 3837
TRGL 137 4147 138
TRGL 3864 3863 3835
TRGL 4147 140 139
TRGL 3839 3867 3838
TRGL 3919 3891 3892
TRGL 3891 3890 3863
TRGL 3864 3837 3865
TRGL 3841 3868 3840
TRGL 3946 3918 3919
TRGL 3838 3867 3866
TRGL 3841 3842 3869
TRGL 3843 3870 3842
TRGL 3972 3971 3944
TRGL 3841 3869 3868
TRGL 3980 3952 3953
TRGL 3842 3870 3869
TRGL 3843 3844 3872
TRGL 3845 3872 3844
TRGL 3927 3899 3900
TRGL 3843 3872 3871
TRGL 3845 3846 3873
TRGL 3845 3873 3872
TRGL 3846 179 3874
TRGL 3902 3874 179
TRGL 3873 3846 3874
TRGL 47 3875 48
TRGL 3848 3849 3877
TRGL 3904 3876 3877
TRGL 3875 3848 3876
TRGL 3848 3877 3876
TRGL 3851 3852 3879
TRGL 3853 3881 3852
TRGL 85 3987 86
TRGL 3881 3882 3909
TRGL 3878 3850 3879
TRGL 3852 3880 3879
TRGL 3855 3856 3884
TRGL 3857 3884 3856
TRGL 4044 4043 4016
TRGL 3854 3882 3881
TRGL 3858 3859 3887
TRGL 3884 3883 3855
TRGL 122 4096 123
TRGL 3860 3887 3859
TRGL 124 4096 125
TRGL 3857 3885 3884
TRGL 3860 3861 3888
TRGL 3862 3889 3861
TRGL 3910 3909 3882
TRGL 3863 3890 3862
TRGL 3911 3910 3883
TRGL 3860 3888 3887
TRGL 3863 3864 3892
TRGL 3861 3889 3888
TRGL 3864 3865 3892
TRGL 3862 3890 3889
TRGL 3865 3866 3893
TRGL 3892 3891 3863
TRGL 4172 151 150
TRGL 3867 3895 3866
TRGL 3948 3919 3920
TRGL 3920 3919 3892
TRGL 3892 3865 3893
TRGL 3921 3920 3893
TRGL 3893 3866 3894
TRGL 3866 3895 3894
TRGL 3869 3870 3897
TRGL 3923 3922 3895
TRGL 3895 3868 3896
TRGL 3924 3923 3896
TRGL 3896 3869 3897
TRGL 3870 3898 3897
TRGL 3954 3953 3926
TRGL 3871 3899 3898
TRGL 3872 3873 3900
TRGL 3871 3900 3899
TRGL 3957 3929 3930
TRGL 3873 3901 3900
TRGL 3873 3874 3901
TRGL 3930 3902 178
TRGL 3901 3874 3902
TRGL 58 57 3931
TRGL 3931 57 3903
TRGL 3876 3904 3903
TRGL 3877 3878 3905
TRGL 3880 3907 3879
TRGL 3987 3959 3960
TRGL 3878 3906 3905
TRGL 3880 3881 3908
TRGL 3879 3907 3906
TRGL 3882 3883 3910
TRGL 3991 4018 3990
TRGL 3907 3880 3908
TRGL 3886 3913 3885
TRGL 4072 4044 4045
TRGL 3887 3914 3886
TRGL 131 4121 4122
TRGL 3912 3911 3884
TRGL 4048 4020 4021
TRGL 3888 3915 3887
TRGL 136 135 4148
TRGL 3885 3913 3912
TRGL 3888 3889 3916
TRGL 3886 3914 3913
TRGL 3889 3890 3917
TRGL 3891 3918 3890
TRGL 3939 3938 3911
TRGL 3944 3916 3917
TRGL 3915 3888 3916
TRGL 3889 3917 3916
TRGL 3892 3893 3920
TRGL 3890 3918 3917
TRGL 3948 3920 3921
TRGL 3891 3919 3918
TRGL 3893 3894 3921
TRGL 3895 3922 3894
TRGL 3976 3948 3949
TRGL 3896 3923 3895
TRGL 3977 3949 3950
TRGL 3897 3924 3896
TRGL 3979 3950 3951
TRGL 3898 3925 3897
TRGL 4004 3976 3977
TRGL 3899 3926 3898
TRGL 3950 3949 3922
TRGL 3952 3951 3924
TRGL 3924 3897 3925
TRGL 3979 3978 3950
TRGL 3925 3898 3926
TRGL 3901 3928 3900
TRGL 4010 3982 3983
TRGL 3983 3982 3955
TRGL 3927 3900 3928
TRGL 3957 3956 3929
TRGL 3928 3901 3929
TRGL 3958 3957 3930
TRGL 3929 3902 3930
TRGL 67 3931 3959
TRGL 3904 3905 3933
TRGL 3906 3933 3905
TRGL 3987 79 78
TRGL 3904 3933 3932
TRGL 3907 3908 3936
TRGL 4043 104 103
TRGL 3933 3906 3934
TRGL 3911 3938 3910
TRGL 4070 4043 4044
TRGL 3912 3940 3911
TRGL 120 119 4096
TRGL 3914 3941 3913
TRGL 4098 4071 4072
TRGL 3910 3938 3937
TRGL 3914 3915 3943
TRGL 3940 3939 3911
TRGL 3996 3968 3969
TRGL 3916 3943 3915
TRGL 147 146 4172
TRGL 149 148 4172
TRGL 3940 3913 3941
TRGL 3914 3942 3941
TRGL 3917 3918 3945
TRGL 3971 3943 3944
TRGL 3942 3914 3943
TRGL 3972 3944 3945
TRGL 3943 3916 3944
TRGL 3973 3945 3946
TRGL 3944 3917 3945
TRGL 3974 3946 3947
TRGL 3945 3918 3946
TRGL 3919 3947 3946
TRGL 3921 3922 3949
TRGL 3919 3948 3947
TRGL 3922 3923 3951
TRGL 3921 3949 3948
TRGL 3923 3924 3951
TRGL 3925 3952 3924
TRGL 4007 3978 3979
TRGL 3922 3951 3950
TRGL 3925 3926 3953
TRGL 3953 3952 3925
TRGL 4034 4006 4007
TRGL 3927 3954 3926
TRGL 4036 4008 4009
TRGL 3928 3956 3927
TRGL 4012 3983 3984
TRGL 3927 3955 3954
TRGL 3928 3929 3956
TRGL 3984 3983 3955
TRGL 3955 3927 3956
TRGL 178 3958 3930
TRGL 4040 4012 4013
TRGL 177 3986 178
TRGL 3986 3985 3958
TRGL 77 3959 3987
TRGL 3932 3933 3961
TRGL 3934 3961 3933
TRGL 87 4015 88
TRGL 3932 3961 3960
TRGL 3935 3936 3964
TRGL 4070 113 112
TRGL 3961 3934 3962
TRGL 3965 3966 3993
TRGL 3962 3935 3963
TRGL 3940 3968 3939
TRGL 4021 3993 3994
TRGL 3942 3969 3941
TRGL 4099 4124 4098
TRGL 3938 3966 3965
TRGL 3942 3943 3971
TRGL 4173 4196 4172
TRGL 3966 3939 3967
TRGL 157 4196 158
TRGL 3967 3939 3968
TRGL 4196 159 158
TRGL 3968 3941 3969
TRGL 3999 3970 3971
TRGL 3969 3942 3970
TRGL 3999 3971 3972
TRGL 3970 3942 3971
TRGL 3948 3976 3947
TRGL 3997 3996 3969
TRGL 4001 3973 3974
TRGL 3972 3945 3973
TRGL 4002 3974 3975
TRGL 3973 3946 3974
TRGL 4004 3975 3976
TRGL 3974 3947 3975
TRGL 4003 4002 3975
TRGL 3975 3947 3976
TRGL 3949 3977 3976
TRGL 3951 3952 3979
TRGL 4031 4030 4003
TRGL 3977 3950 3978
TRGL 3980 3979 3952
TRGL 4035 4007 4008
TRGL 3954 3981 3953
TRGL 4061 4033 4034
TRGL 3953 3981 3980
TRGL 3954 3955 3982
TRGL 3954 3982 3981
TRGL 3955 3956 3984
TRGL 3957 3984 3956
TRGL 4092 4065 4066
TRGL 3985 3984 3957
TRGL 4068 4040 4041
TRGL 3958 3985 3957
TRGL 4041 176 4069
TRGL 178 3986 3958
TRGL 177 4014 3986
TRGL 3961 3989 3960
TRGL 4015 89 88
TRGL 100 99 4043
TRGL 3987 3960 3988
TRGL 3960 3989 3988
TRGL 3963 3964 3992
TRGL 3962 3990 3989
TRGL 3964 3965 3992
TRGL 132 131 4122
TRGL 3990 3963 3991
TRGL 3968 3996 3967
TRGL 4049 4021 4022
TRGL 3970 3997 3969
TRGL 151 4172 152
TRGL 4074 4073 4047
TRGL 3993 3966 3994
TRGL 4124 4123 4098
TRGL 3994 3967 3995
TRGL 4021 4020 3993
TRGL 3995 3967 3996
TRGL 3973 4000 3972
TRGL 162 161 4196
TRGL 160 4196 161
TRGL 3997 3970 3998
TRGL 4027 3999 4000
TRGL 3998 3970 3999
TRGL 4028 4000 4001
TRGL 3999 3972 4000
TRGL 4029 4001 4002
TRGL 4000 3973 4001
TRGL 4030 4002 4003
TRGL 4001 3974 4002
TRGL 3978 4005 3977
TRGL 4028 4027 4000
TRGL 4032 4004 4005
TRGL 4003 3975 4004
TRGL 3977 4005 4004
TRGL 3979 3980 4007
TRGL 3978 4006 4005
TRGL 3980 3981 4008
TRGL 3978 4007 4006
TRGL 4037 4009 4010
TRGL 3980 4008 4007
TRGL 3981 3982 4009
TRGL 4063 4062 4034
TRGL 4008 3981 4009
TRGL 4038 4010 4011
TRGL 4009 3982 4010
TRGL 3983 4011 4010
TRGL 3984 3985 4012
TRGL 3983 4012 4011
TRGL 3985 3986 4013
TRGL 3985 4013 4012
TRGL 4014 4042 4041
TRGL 3986 4014 4013
TRGL 4042 176 4041
TRGL 98 97 4043
TRGL 3988 3989 4016
TRGL 3988 4016 4015
TRGL 3989 3990 4017
TRGL 3992 4019 3991
TRGL 4072 4045 4046
TRGL 4122 4096 4097
TRGL 4017 3990 4018
TRGL 4148 4147 136
TRGL 4018 3991 4019
TRGL 3996 4023 3995
TRGL 4076 4049 4050
TRGL 3998 4025 3997
TRGL 160 159 4196
TRGL 3994 4022 4021
TRGL 3998 3999 4026
TRGL 4025 4052 4024
TRGL 4022 3995 4023
TRGL 4049 4048 4021
TRGL 4023 3996 4024
TRGL 4050 4049 4022
TRGL 4024 3997 4025
TRGL 163 162 4196
TRGL 4025 3998 4026
TRGL 4055 4027 4028
TRGL 4026 3999 4027
TRGL 4029 4028 4001
TRGL 4053 4052 4025
TRGL 4004 4031 4003
TRGL 4054 4053 4026
TRGL 4058 4030 4031
TRGL 4029 4002 4030
TRGL 4006 4033 4005
TRGL 4056 4055 4028
TRGL 4060 4032 4033
TRGL 4031 4004 4032
TRGL 4060 4059 4031
TRGL 4032 4005 4033
TRGL 4061 4060 4033
TRGL 4033 4006 4034
TRGL 4087 4086 4059
TRGL 4034 4007 4035
TRGL 4064 4063 4036
TRGL 4035 4008 4036
TRGL 4065 4064 4037
TRGL 4036 4009 4037
TRGL 4010 4038 4037
TRGL 4011 4012 4039
TRGL 4068 4039 4040
TRGL 4038 4011 4039
TRGL 4069 4068 4041
TRGL 4039 4012 4040
TRGL 4013 4041 4040
TRGL 4013 4014 4041
TRGL 177 4042 4014
TRGL 177 176 4042
TRGL 107 4043 4070
TRGL 4016 4017 4045
TRGL 4096 116 115
TRGL 4017 4018 4045
TRGL 4020 4048 4019
TRGL 4098 4072 4073
TRGL 4148 4172 4147
TRGL 4045 4018 4046
TRGL 4196 156 155
TRGL 4046 4019 4047
TRGL 4019 4048 4047
TRGL 4023 4024 4052
TRGL 4026 4053 4025
TRGL 4198 4173 4174
TRGL 4027 4055 4026
TRGL 4051 4052 4079
TRGL 4075 4074 4047
TRGL 4050 4023 4051
TRGL 4076 4075 4049
TRGL 4051 4023 4052
TRGL 4029 4056 4028
TRGL 4105 4078 4079
TRGL 4030 4057 4029
TRGL 4196 4173 4197
TRGL 4082 4055 4056
TRGL 4054 4026 4055
TRGL 4057 4056 4029
TRGL 4079 4078 4051
TRGL 4032 4060 4031
TRGL 4081 4080 4054
TRGL 4085 4058 4059
TRGL 4057 4030 4058
TRGL 4087 4059 4060
TRGL 4058 4031 4059
TRGL 4035 4063 4034
TRGL 4085 4084 4058
TRGL 4062 4061 4034
TRGL 4086 4085 4059
TRGL 4036 4063 4035
TRGL 4182 4157 4158
TRGL 4037 4064 4036
TRGL 4117 4091 4092
TRGL 4038 4065 4037
TRGL 4206 4182 4183
TRGL 4039 4066 4038
TRGL 4144 4118 4119
TRGL 4118 4117 4092
TRGL 4065 4038 4066
TRGL 4095 4067 4068
TRGL 4066 4039 4067
TRGL 4095 4068 4069
TRGL 4067 4039 4068
TRGL 175 4069 176
TRGL 175 4095 4069
TRGL 118 117 4096
TRGL 4096 117 116
TRGL 4047 4073 4046
TRGL 127 4122 128
TRGL 4048 4075 4047
TRGL 144 4147 145
TRGL 4196 157 156
TRGL 4072 4046 4073
TRGL 4051 4077 4050
TRGL 163 4196 164
TRGL 4053 4079 4052
TRGL 167 166 4215
TRGL 4054 4080 4053
TRGL 4174 4149 4150
TRGL 4050 4077 4076
TRGL 4054 4055 4082
TRGL 4101 4100 4074
TRGL 4077 4051 4078
TRGL 4080 4079 4053
TRGL 4197 4215 4196
TRGL 4057 4083 4056
TRGL 4130 4104 4105
TRGL 4058 4084 4057
TRGL 4103 4104 4129
TRGL 4108 4082 4083
TRGL 4081 4054 4082
TRGL 4109 4083 4084
TRGL 4082 4056 4083
TRGL 4110 4084 4085
TRGL 4083 4057 4084
TRGL 4061 4087 4060
TRGL 4108 4107 4081
TRGL 4062 4088 4061
TRGL 4109 4108 4083
TRGL 4063 4090 4062
TRGL 4111 4110 4085
TRGL 4061 4088 4087
TRGL 4185 4160 4161
TRGL 4062 4089 4088
TRGL 4063 4064 4090
TRGL 4062 4090 4089
TRGL 4064 4065 4091
TRGL 4142 4141 4116
TRGL 4090 4064 4091
TRGL 4065 4092 4091
TRGL 4120 4094 175
TRGL 4066 4093 4092
TRGL 4066 4067 4093
TRGL 4120 4119 4094
TRGL 4093 4067 4094
TRGL 4094 4095 175
TRGL 4094 4067 4095
TRGL 4121 130 4122
TRGL 4122 129 128
TRGL 4123 4097 4098
TRGL 4096 4070 4097
TRGL 4075 4101 4074
TRGL 4173 4172 4148
TRGL 4073 4099 4098
TRGL 4076 4077 4102
TRGL 4074 4100 4099
TRGL 4077 4078 4103
TRGL 4080 4105 4079
TRGL 4102 4127 4101
TRGL 4076 4102 4101
TRGL 4080 4081 4106
TRGL 4077 4103 4102
TRGL 4081 4082 4108
TRGL 4127 4126 4101
TRGL 4103 4078 4104
TRGL 4107 4132 4106
TRGL 4104 4078 4105
TRGL 4128 4127 4102
TRGL 4105 4080 4106
TRGL 4130 4155 4129
TRGL 4106 4081 4107
TRGL 4086 4111 4085
TRGL 4129 4128 4103
TRGL 4110 4109 4084
TRGL 4131 4130 4105
TRGL 4087 4113 4086
TRGL 4132 4131 4106
TRGL 4088 4113 4087
TRGL 4134 4133 4108
TRGL 4086 4112 4111
TRGL 4088 4089 4114
TRGL 4086 4113 4112
TRGL 4204 4180 4181
TRGL 4088 4114 4113
TRGL 4089 4090 4116
TRGL 4089 4115 4114
TRGL 4090 4091 4116
TRGL 4142 4116 4117
TRGL 4115 4089 4116
TRGL 4091 4117 4116
TRGL 4092 4093 4118
TRGL 4119 4118 4093
TRGL 4195 173 4194
TRGL 4094 4119 4093
TRGL 4145 4144 4119
TRGL 4146 4120 175
TRGL 4146 4145 4120
TRGL 130 4121 131
TRGL 130 129 4122
TRGL 4149 4122 4123
TRGL 4147 141 140
TRGL 4125 4150 4124
TRGL 4122 4097 4123
TRGL 4101 4126 4100
TRGL 4215 168 167
TRGL 4099 4125 4124
TRGL 4102 4103 4128
TRGL 4153 4126 4127
TRGL 4125 4100 4126
TRGL 4106 4131 4105
TRGL 4150 4149 4124
TRGL 4108 4133 4107
TRGL 4151 4150 4125
TRGL 4130 4129 4104
TRGL 4152 4153 4178
TRGL 4109 4134 4108
TRGL 4131 4132 4157
TRGL 4110 4135 4109
TRGL 170 4215 171
TRGL 4133 4132 4107
TRGL 4133 4134 4160
TRGL 4111 4136 4110
TRGL 4154 4155 4179
TRGL 4112 4137 4111
TRGL 4154 4153 4128
TRGL 4109 4135 4134
TRGL 4183 4158 4159
TRGL 4110 4136 4135
TRGL 4112 4113 4138
TRGL 4111 4137 4136
TRGL 4113 4114 4139
TRGL 4112 4138 4137
TRGL 4114 4115 4140
TRGL 4113 4139 4138
TRGL 4210 4186 4187
TRGL 4114 4140 4139
TRGL 4115 4116 4141
TRGL 4168 4141 4142
TRGL 4140 4115 4141
TRGL 4118 4143 4117
TRGL 4167 4166 4141
TRGL 4169 4143 4144
TRGL 4142 4117 4143
TRGL 174 4171 4145
TRGL 4143 4118 4144
TRGL 4120 4145 4119
TRGL 4171 173 4195
TRGL 174 4146 175
TRGL 174 4145 4146
TRGL 142 4147 143
TRGL 142 141 4147
TRGL 4174 4148 4149
TRGL 4172 153 152
TRGL 4122 4149 4148
TRGL 4125 4126 4151
TRGL 4128 4153 4127
TRGL 169 168 4215
TRGL 4129 4154 4128
TRGL 4174 4173 4148
TRGL 4126 4152 4151
TRGL 4130 4131 4157
TRGL 4126 4153 4152
TRGL 4132 4133 4158
TRGL 4155 4154 4129
TRGL 4176 4177 4200
TRGL 4135 4160 4134
TRGL 4156 4157 4182
TRGL 4130 4156 4155
TRGL 4135 4136 4161
TRGL 4130 4157 4156
TRGL 4185 4159 4160
TRGL 4132 4158 4157
TRGL 4136 4137 4162
TRGL 4133 4159 4158
TRGL 4203 4179 4180
TRGL 4133 4160 4159
TRGL 4137 4138 4163
TRGL 4135 4161 4160
TRGL 4138 4139 4165
TRGL 4136 4162 4161
TRGL 4209 4184 4185
TRGL 4137 4163 4162
TRGL 4139 4140 4165
TRGL 4138 4164 4163
TRGL 4140 4141 4166
TRGL 4190 4165 4166
TRGL 4164 4138 4165
TRGL 4191 4166 4167
TRGL 4165 4140 4166
TRGL 4143 4168 4142
TRGL 4190 4189 4164
TRGL 4193 4168 4169
TRGL 4167 4141 4168
TRGL 4194 4169 4170
TRGL 4168 4143 4169
TRGL 4144 4170 4169
TRGL 4144 4145 4170
TRGL 4145 4171 4170
TRGL 174 173 4171
TRGL 154 4172 155
TRGL 154 153 4172
TRGL 4151 4175 4150
TRGL 4196 165 164
TRGL 4152 4176 4151
TRGL 169 4215 170
TRGL 4150 4175 4174
TRGL 4153 4154 4178
TRGL 4151 4176 4175
TRGL 4155 4156 4180
TRGL 4202 4177 4178
TRGL 4176 4152 4177
TRGL 4202 4178 4179
TRGL 4177 4152 4178
TRGL 4154 4179 4178
TRGL 4206 4181 4182
TRGL 4155 4180 4179
TRGL 4161 4162 4186
TRGL 4156 4181 4180
TRGL 4207 4183 4184
TRGL 4156 4182 4181
TRGL 4162 4163 4187
TRGL 4158 4183 4182
TRGL 4209 4185 4186
TRGL 4159 4184 4183
TRGL 4163 4164 4188
TRGL 4159 4185 4184
TRGL 4164 4165 4190
TRGL 4202 4201 4177
TRGL 4185 4161 4186
TRGL 4211 4187 4188
TRGL 4186 4162 4187
TRGL 4212 4188 4189
TRGL 4187 4163 4188
TRGL 4214 4189 4190
TRGL 4188 4164 4189
TRGL 4191 4190 4166
TRGL 4191 4214 4190
TRGL 4168 4193 4167
TRGL 4192 4214 4191
TRGL 4214 4192 4193
TRGL 4191 4167 4192
TRGL 4214 4193 173
TRGL 4192 4167 4193
TRGL 4193 4194 173
TRGL 4193 4169 4194
TRGL 4170 4195 4194
TRGL 4170 4171 4195
TRGL 166 165 4215
TRGL 4215 165 4196
TRGL 4175 4198 4174
TRGL 4175 4176 4199
TRGL 4197 4198 4216
TRGL 4197 4173 4198
TRGL 4198 4199 4216
TRGL 4198 4175 4199
TRGL 4199 4200 4216
TRGL 4199 4176 4200
TRGL 4216 4201 4202
TRGL 4200 4177 4201
TRGL 4203 4202 4179
TRGL 4203 4216 4202
TRGL 4204 4203 4180
TRGL 4204 4216 4203
TRGL 4205 4204 4181
TRGL 4205 4216 4204
TRGL 4206 4205 4181
TRGL 4206 4216 4205
TRGL 4207 4206 4183
TRGL 4216 4215 4197
TRGL 4208 4207 4184
TRGL 4216 4206 4207
TRGL 4209 4208 4184
TRGL 4216 4207 4208
TRGL 4210 4209 4186
TRGL 4216 4208 4209
TRGL 4211 4210 4187
TRGL 4211 4216 4210
TRGL 4212 4211 4188
TRGL 4212 4216 4211
TRGL 4213 4212 4189
TRGL 4213 4216 4212
TRGL 4214 4213 4189
TRGL 4214 4216 4213
TRGL 172 4214 173
TRGL 172 4216 4214
TRGL 171 4215 172
TRGL 4200 4201 4216
TRGL 4210 4216 4209
TRGL 172 4215 4216
END
GOCAD TSurf 1
HEADER {
name:Anti-Lebanon
*visible:true
*solid*color:1.000000 1.000000 1.000000 1
}
GOCAD_ORIGINAL_COORDINATE_SYSTEM
NAME Default
AXIS_NAME "X" "Y" "Z"
AXIS_UNIT "m" "m" "m"
ZPOSITIVE Elevation
END_ORIGINAL_COORDINATE_SYSTEM
TFACE
VRTX 1  776477.85834992 3718318.81387453 -12685.00000000
VRTX 2  775985.53951547 3717448.39893598 -12685.00000000
VRTX 3  775493.22068101 3716577.98399744 -12685.00000000
VRTX 4  775000.90184656 3715707.56905890 -12685.00000000
VRTX 5  774508.58301211 3714837.15412035 -12685.00000000
VRTX 6  774016.26417765 3713966.73918181 -12685.00000000
VRTX 7  773523.94534320 3713096.32424326 -12685.00000000
VRTX 8  773031.62650874 3712225.90930472 -12685.00000000
VRTX 9  772539.30767429 3711355.49436617 -12685.00000000
VRTX 10  772046.98883983 3710485.07942763 -12685.00000000
VRTX 11  771554.67000538 3709614.66448908 -12685.00000000
VRTX 12  771062.35117092 3708744.24955054 -12685.00000000
VRTX 13  770570.03233647 3707873.83461200 -12685.00000000
VRTX 14  770077.71350201 3707003.41967345 -12685.00000000
VRTX 15  769585.39466756 3706133.00473491 -12685.00000000
VRTX 16  769093.07583311 3705262.58979636 -12685.00000000
VRTX 17  768600.75699865 3704392.17485782 -12685.00000000
VRTX 18  768108.43816420 3703521.75991927 -12685.00000000
VRTX 19  767616.11932974 3702651.34498073 -12685.00000000
VRTX 20  767123.80049529 3701780.93004218 -12685.00000000
VRTX 21  766631.48166083 3700910.51510364 -12685.00000000
VRTX 22  766139.16282638 3700040.10016509 -12685.00000000
VRTX 23  765646.84399192 3699169.68522655 -12685.00000000
VRTX 24  765154.52515747 3698299.27028801 -12685.00000000
VRTX 25  764662.20632302 3697428.85534946 -12685.00000000
VRTX 26  764169.88748856 3696558.44041092 -12685.00000000
VRTX 27  763622.51606967 3695723.37565308 -12685.00000000
VRTX 28  763035.89937489 3694913.51094006 -12685.00000000
VRTX 29  762449.28268011 3694103.64622703 -12685.00000000
VRTX 30  761862.66598534 3693293.78151400 -12685.00000000
VRTX 31  761276.04929056 3692483.91680097 -12685.00000000
VRTX 32  760689.43259578 3691674.05208794 -12685.00000000
VRTX 33  760102.81590101 3690864.18737491 -12685.00000000
VRTX 34  759516.19920623 3690054.32266188 -12685.00000000
VRTX 35  758929.58251145 3689244.45794885 -12685.00000000
VRTX 36  771055.50519379 3688498.43121451  1046.91152732
VRTX 37  771123.60468460 3688563.90628898  1038.00000000
VRTX 38  771159.00454640 3688597.94191187  1034.63095240
VRTX 39  771207.66372091 3688644.72586042  1036.11181860
VRTX 40  771696.10026297 3689114.33904822  1024.13617832
VRTX 41  771712.01793879 3689129.64328908  1024.02947395
VRTX 42  771742.48611588 3689158.93728437  1024.91261505
VRTX 43  772996.21567516 3690687.66655645  1002.89067528
VRTX 44  773022.28453898 3690728.71901443  1000.82508633
VRTX 45  773056.96251981 3690783.32884940  1000.96132673
VRTX 46  773059.40630845 3690787.17725381  1001.00000000
VRTX 47  773094.43062599 3690842.33248936  1003.21705754
VRTX 48  773122.59694173 3690886.68795117  1006.56162680
VRTX 49  773130.50366950 3690899.13922683  1007.87587498
VRTX 50  773561.31673769 3691577.57061169  1032.65678739
VRTX 51  773564.93137471 3691583.26283270  1032.44098477
VRTX 52  773851.96453964 3692035.27397620   998.71168605
VRTX 53  773880.88454112 3692080.81631950   996.18975967
VRTX 54  773897.55288295 3692107.06511988   995.26377868
VRTX 55  773944.07517440 3692180.32701687   996.00000000
VRTX 56  774378.96793780 3692976.41259575  1010.00000000
VRTX 57  774401.90710083 3693025.29852922  1011.96505239
VRTX 58  774455.34859555 3693139.18835826  1015.90728435
VRTX 59  774485.96613714 3693204.43777905  1017.87439208
VRTX 60  774507.23562908 3693249.76545585  1019.24090879
VRTX 61  774612.43919915 3693473.96608256  1024.99085149
VRTX 62  774654.08420977 3693562.71627870  1026.67559765
VRTX 63  774659.13345142 3693573.47677992  1026.93993220
VRTX 64  774665.44341867 3693586.92402901  1027.40540111
VRTX 65  774752.52195596 3693772.49817464  1032.31578041
VRTX 66  774770.49083023 3693810.79186439  1033.38481983
[truncated: 10,155,233 more chars]
